# Supplementary material for: Epigenome-wide exploratory study of monozygotic twins suggests differentially methylated regions to associate with hand grip strength
Source: Biogerontology. 2019 Jun 28;20(5):627–47. doi: 10.1007/s10522-019-09818-1 (PMC6733812; doi:10.1007/s10522-019-09818-1)
Supplement: Supplementary file 1 — Supplementary material 1 (XLSX 95703 kb) [file 10522_2019_9818_MOESM1_ESM.xlsx]

## Sheet: Content_of_Sup_Material
Article title:	Epigenome-wide Exploratory Study of Monozygotic Twins Suggests Differentially Methylated Regions to Associate with Hand Grip Strength
Journal name	Biogerontology
Authors:	Mette Soerensen1,2,3*, Weilong Li1, Birgit Debrabant1, Marianne Nygaard1,3, Jonas Mengel-From1,3, Morten Frost4, Kaare Christensen1,3, Lene Christiansen1,5, Qihua Tan1,3
Contact:	*: corresponding author: msoerensen@health.sdu.dk
Affiliations:	1. Epidemiology, Biostatistics and Biodemography, Department of Public Health, University of Southern Denmark, J.B. Winsløws Vej 9B, 5000 Odense C, Denmark
	2. Center for Individualized Medicine in Arterial Diseases, Departments of Clinical Biochemistry and Pharmacology, Odense University Hospital, J.B. Winsløws Vej 4, 5000 Odense C, Denmark
	3. Department of Clinical Genetics, Odense University Hospital, J.B. Winsløws Vej 4, 5000 Odense C, Denmark
	4. Endocrine Research Unit, KMEB, University of Southern Denmark, Winsløws Vej 4, 5000 Odense C, Denmark
	5. Department of Clinical Immunology, Copenhagen University Hospital, Rigshospitalet, Blegdamsvej 9, 2100 Copenhagen, Denmark
Content of Supplementary Material
Sheet	Description
Sup_Figure_1_grip_strength_LSADT	Plots of hand grip strength values in the LSADT sample (elderly twins)
Sup_Figure_2_qq_plots	The qq plots for the four types of EWAS performed
Sup_Table_1_No._genes_pathway	The number of genes investigated in the pathway analyses (ORA) and their annotation to the KEGG and Reactome databases
Sup_Table_2_EWAS_Individual	Results of the Individual level EWAS
Sup_Table_3_EWAS_Twin_pair	Results of the Twin pair level EWAS
Sup_Table_4_EWAS_Twin_pair_50%	Results of the Twin pair level EWAS of the 50% most discordant twin pairs
Sup_Table_5_EWAS_Longitudinal	Results of the Longitudinal EWAS
Sup_Table_6_Replication	Replication of top 16 CpG sites from the cross sectional EWAS in the BWD replication sample
Sup_Table_7_All_pathway_results	All pathway analysis (ORA) results for the cross sectional and longitudinal EWAS (p-value < 0.05)
Sup_Table_8_All_pathway_comb-p	All pathway analysis (GREA) results for the comb-p output (p-value < 0.05)

## Sheet: Sup_Fig_1_grip_strength_LSADT
Supplementary Figure 1: Hand grip strength values in the LSADT samples by survey wave (left) and age at interview (right), i.e. age at interview is the age at hand grip strength measurement.

## Sheet: Sup_Figure_2_qq_plots
Supplementary Figure 1: qq-plots of (A) the cross sectional individual level EWAS, (B) the cross sectional twin pair level EWAS (intra pair analysis), (C) the cross sectional twin pair level EWAS (intra pair analysis) 50% most discordant twin pairs and (D) Longitudinal EWAS random intercept model

## Sheet: Sup_Table_1_No._genes_pathways
Supplementary Table 1: The number of genes investigated in the pathway analyses (ORA) and their annotation to the KEGG and Reactome databases
Overall Pathway analyses	No. CpG sites with p<10-3	Corresponding no. Genes	No. Genes annotated to the functional groups of KEGG	No. Genes annotated to the functional groups of Reactome
Cross sectional Individual level EWAS	345	265	103	139
Cross sectional Twin pair level EWAS	451	370	114	164
Cross sectional Twin pair level EWAS 50% most discordant	483	428	132	172
Longitudinal EWAS	334	276	87	120
Sub-pathway analyses	No. CpG sites with p<10-3	Corresponding no. Genes	No. Genes annotated to the functional groups of KEGG	No. Genes annotated to the functional groups of Reactome
Cross sectional Individual level EWAS	92	98	40	51
Cross sectional Twin pair level EWAS	156	159	48	76
Cross sectional Twin pair level EWAS 50% most discordant	162	206	57	75
Longitudinal EWAS	109	104	38	49

## Sheet: Sup_Table_2_EWAS_Individual
Supplementary Table 2: Results of the Individual level EWAS
CpG	est	se	pval	qval
cg14304073	-0.00288559	0.000607179	2.53e-06	0.831676
cg16411857	0.00684014	0.00149728	5.87e-06	0.831676
cg14057711	-0.00829362	0.00182686	6.71e-06	0.831676
cg13469425	0.0113188	0.00249557	7.39e-06	0.831676
cg03398865	-0.00584489	0.0013074	9.2e-06	0.831676
cg02304465	-0.00890479	0.00205823	1.75e-05	0.893131
cg18026667	0.00457327	0.00105637	1.76e-05	0.893131
cg07289841	0.00447316	0.00103699	1.86e-05	0.893131
cg18973939	0.00554088	0.00128615	1.95e-05	0.893131
cg22108374	-0.00496968	0.00115448	1.98e-05	0.893131
cg10521403	-0.00588429	0.00140126	3.05e-05	1
cg18668821	-0.00417721	0.00100261	3.55e-05	1
cg04049719	0.00599788	0.00143407	3.67e-05	1
cg01005517	-0.00317489	0.000772015	4.47e-05	1
cg08815110	0.00350551	0.000854652	4.7e-05	1
cg06417385	-0.00305676	0.000746988	4.88e-05	1
cg08614638	-0.00291788	0.000717061	5.34e-05	1
cg06534988	-0.00406485	0.00100165	5.62e-05	1
cg00403478	0.0057199	0.00141369	5.92e-05	1
cg04859826	0.00336184	0.000831961	5.97e-05	1
cg12985164	-0.00248868	0.000614958	5.97e-05	1
cg27142093	0.00352853	0.00088502	7.44e-05	1
cg08614771	-0.00403319	0.00101706	8.13e-05	1
cg16809806	-0.00281298	0.00071204	8.8e-05	1
cg20545330	-0.00325219	0.000824493	9.03e-05	1
cg18823647	0.00435004	0.00109939	9.65e-05	1
cg22291189	-0.0034345	0.000878492	0.000103951	1
cg26804423	-0.00325168	0.00083329	0.000105518	1
cg27143605	-0.00535475	0.0013749	0.00011034	1
cg21569714	-0.00378342	0.000972554	0.000112024	1
cg27076139	-0.00454469	0.00117014	0.000114712	1
cg13521229	0.00429531	0.00111229	0.000124043	1
cg05821634	0.00520517	0.00135031	0.000128276	1
cg11064291	-0.00332586	0.000863847	0.000130329	1
cg23688111	-0.00810668	0.00211256	0.000136566	1
cg03498881	-0.00423533	0.00110423	0.000138531	1
cg02284814	-0.00279504	0.000730665	0.000145407	1
cg23628297	-0.00396011	0.00103614	0.000146234	1
cg07867367	-0.00547914	0.00143473	0.000147853	1
cg09383860	-0.00368968	0.000968838	0.000153474	1
cg12741184	0.00377989	0.000993567	0.000155445	1
cg18502238	-0.00624612	0.00164196	0.000156563	1
cg12263679	-0.00463515	0.00122035	0.000159869	1
cg21093005	-0.00405288	0.00106805	0.000161713	1
cg06787125	-0.00525565	0.00138451	0.000163243	1
cg24983248	-0.00270375	0.00071398	0.000166456	1
cg07832834	0.00347517	0.000917838	0.000169158	1
cg00000236	-0.00317261	0.000837823	0.000169682	1
cg20731804	0.00353241	0.00093434	0.000170619	1
cg24951140	0.00296367	0.000784512	0.000175085	1
cg27205688	0.00368176	0.000972424	0.00017988	1
cg17068311	-0.00814893	0.00216653	0.000184518	1
cg12847793	0.0065568	0.00174365	0.000185457	1
cg17977795	0.00329141	0.000876065	0.000188287	1
cg04781839	-0.00431738	0.00114911	0.000188303	1
cg05790015	0.00472178	0.00125684	0.000189247	1
cg12915819	-0.00232397	0.000620202	0.000197953	1
cg18762806	0.0103291	0.00276117	0.000202639	1
cg24717159	-0.00773434	0.0020711	0.00020455	1
cg00839579	0.00547585	0.00146677	0.000211215	1
cg18357291	0.00486335	0.00130535	0.000213491	1
cg07210132	-0.0029299	0.000786644	0.000214609	1
cg15544596	-0.00267835	0.000719033	0.000215058	1
cg01688202	-0.0040036	0.00107251	0.000222172	1
cg25117142	0.00678684	0.00182734	0.000223189	1
cg13859441	0.00265274	0.000715426	0.000230306	1
cg11095027	-0.00332267	0.000897315	0.000231371	1
cg05625024	0.00299396	0.000808951	0.000235254	1
cg25984400	0.00660236	0.00178589	0.000238608	1
cg00955808	-0.00517294	0.00140025	0.000239342	1
cg16196812	-0.00508675	0.00137735	0.000239948	1
cg03531951	-0.00700073	0.00189688	0.000242585	1
cg07390647	-0.00299146	0.000808864	0.000243661	1
cg20382932	0.00383615	0.00104072	0.000246501	1
cg00168785	0.00552379	0.00149865	0.000247771	1
cg02059317	0.00482912	0.00130963	0.000248788	1
cg07353006	-0.00585969	0.00159149	0.000251879	1
cg18125510	0.00406553	0.00110507	0.000253281	1
cg01596289	0.00824904	0.00224308	0.000254647	1
cg12516059	-0.00489583	0.00133119	0.000257796	1
cg06084313	-0.00331677	0.000903038	0.000259207	1
cg25860912	-0.00290513	0.000790578	0.000260955	1
cg16342323	0.00915667	0.00249319	0.000262687	1
cg14431024	-0.00284098	0.000773717	0.000262926	1
cg05842943	0.00580312	0.0015818	0.000266882	1
cg24616708	-0.00498288	0.00136174	0.000273202	1
cg14810343	0.00276182	0.000754754	0.000274933	1
cg16588799	-0.00326482	0.000890282	0.000276845	1
cg02888990	-0.00939174	0.00257013	0.000279004	1
cg21405705	-0.00278387	0.000761943	0.000280493	1
cg07042077	-0.00252359	0.000690974	0.000280605	1
cg02026246	-0.00621378	0.00170177	0.000281999	1
cg07673807	-0.00938486	0.00257153	0.000283641	1
cg23917744	-0.00560417	0.00153613	0.000284892	1
cg08630624	-0.00220718	0.000605135	0.000289008	1
cg20209290	0.00463114	0.00126997	0.000289884	1
cg24742219	0.0027973	0.000767732	0.000291508	1
cg22809683	0.00541181	0.00148641	0.00029337	1
cg05152465	0.00404154	0.00110934	0.000294267	1
cg16414052	-0.00280685	0.000769108	0.000295613	1
cg23181591	0.00205773	0.000565577	0.000296077	1
cg02215603	0.00345062	0.000946842	0.000296722	1
cg07885741	-0.0054766	0.00150508	0.000296888	1
cg14187877	0.00583403	0.00160171	0.000300089	1
cg08732409	0.00294625	0.000812349	0.000311682	1
cg25542654	-0.00678972	0.00187349	0.000312482	1
cg17469471	-0.00351161	0.000968651	0.000312735	1
cg25921609	-0.00498376	0.00137924	0.000325518	1
cg20098015	0.00471059	0.0013041	0.000326742	1
cg17701991	-0.00226177	0.000625857	0.000328394	1
cg17695682	-0.00305451	0.000845752	0.000330613	1
cg13026437	0.00321352	0.000884022	0.000330885	1
cg15114651	0.00214913	0.000595866	0.00033353	1
cg04627186	0.00250291	0.000694066	0.000334972	1
cg07842594	0.00283415	0.000785374	0.000336446	1
cg16711983	0.00505716	0.00140194	0.000337885	1
cg06702216	-0.00254157	0.000705503	0.000341174	1
cg27007255	0.00306792	0.000852862	0.000349588	1
cg08531890	0.00407069	0.00113302	0.000354615	1
cg00334933	0.00375168	0.00104682	0.000365767	1
cg11983325	-0.00235118	0.000657357	0.000374571	1
cg11236520	-0.00291861	0.000815596	0.000375094	1
cg00328901	-0.00315592	0.000882785	0.000380198	1
cg10768391	-0.00425975	0.00119316	0.000383978	1
cg23448803	-0.00258093	0.000722553	0.000385159	1
cg13408347	-0.00607697	0.00170299	0.000385425	1
cg27211088	-0.00466106	0.0013088	0.000396784	1
cg16346588	-0.00219286	0.000613562	0.000397137	1
cg22671342	-0.00289809	0.000813367	0.00039748	1
cg07780602	-0.00454259	0.00127277	0.000401093	1
cg22407942	0.00435492	0.00122309	0.000402712	1
cg06215569	-0.00371118	0.00104392	0.000404934	1
cg08232572	0.00384335	0.00108132	0.000409146	1
cg02680487	0.00364604	0.0010265	0.000410251	1
cg06345027	-0.00260089	0.000732254	0.000413558	1
cg24433016	-0.00380985	0.00107263	0.000414187	1
cg23664192	0.00231984	0.000653677	0.000418531	1
cg06829645	-0.00198121	0.000558453	0.000422631	1
cg20147862	0.00309973	0.000874746	0.000426362	1
cg03633706	0.00401491	0.00113375	0.000431012	1
cg09654562	0.0035672	0.00100925	0.000440824	1
cg02363526	-0.00608885	0.00172479	0.000444197	1
cg11441148	-0.00238425	0.000674944	0.000444437	1
cg03354414	0.00456158	0.00129204	0.000447217	1
cg27659035	-0.00314705	0.000891191	0.000447241	1
cg07762993	-0.00243714	0.000690378	0.000450075	1
cg06745566	-0.00250773	0.00071066	0.000450382	1
cg10665199	-0.00315341	0.000895157	0.000457029	1
cg26859666	-0.00233642	0.000662728	0.00045829	1
cg11011533	-0.00532125	0.00151135	0.000460397	1
cg15196802	-0.00244896	0.000695249	0.000462881	1
cg19285525	-0.00466161	0.00131789	0.000464214	1
cg01570769	0.00233601	0.000664285	0.000467125	1
cg25653839	-0.00216279	0.000615113	0.000473603	1
cg16199098	-0.00492512	0.0014007	0.000473775	1
cg16449012	-0.00646589	0.00183961	0.000482828	1
cg14633800	-0.00261614	0.000745848	0.000482989	1
cg14840187	-0.00659935	0.00187669	0.00048527	1
cg05130081	-0.00449455	0.00128195	0.000486466	1
cg22044002	0.00699923	0.00199843	0.000493141	1
cg05455729	-0.0054292	0.00155112	0.000503184	1
cg25169706	-0.00300866	0.000859805	0.000505124	1
cg24633756	0.00423203	0.00120982	0.000507154	1
cg18063120	0.00310193	0.000887072	0.000508401	1
cg06396324	-0.00256449	0.000733936	0.000509957	1
cg18121163	0.00519395	0.00148664	0.000510283	1
cg02960904	-0.00356231	0.00102015	0.000512288	1
cg14621217	0.00253353	0.000725578	0.000515595	1
cg22641902	-0.00529347	0.00151691	0.000517052	1
cg09517077	-0.00242725	0.000695503	0.000519537	1
cg25216634	0.00325229	0.000931836	0.000521622	1
cg17300750	-0.00327025	0.000938065	0.000522784	1
cg18527119	0.0039977	0.00114732	0.000527091	1
cg18625486	0.00350559	0.00100668	0.000535607	1
cg02483661	0.00452798	0.00130109	0.000537093	1
cg12747622	-0.00222617	0.000639834	0.000540408	1
cg12978205	0.00710746	0.00204388	0.00054362	1
cg07974367	-0.00298698	0.000859531	0.000545665	1
cg25426302	0.00602724	0.0017342	0.000546392	1
cg05345404	0.00468526	0.00134891	0.000547685	1
cg09197279	0.00272138	0.00078307	0.000547854	1
cg06920037	-0.0053527	0.00154139	0.00055379	1
cg16354207	-0.00415098	0.00119582	0.000553828	1
cg21260850	-0.00200056	0.000576324	0.000556411	1
cg03927025	-0.0031407	0.000905449	0.000557011	1
cg14678829	0.00433047	0.00124768	0.000557218	1
cg20633883	-0.00356039	0.00102252	0.000562132	1
cg02324227	-0.0051661	0.00149042	0.000562417	1
cg16371230	0.00385635	0.00111195	0.000562425	1
cg19257111	-0.00393774	0.00113569	0.000562525	1
cg05994458	0.00272826	0.000787242	0.000566128	1
cg23414387	0.00426349	0.0012316	0.00057265	1
cg04074945	-0.00378022	0.00109173	0.000574909	1
cg08159663	0.0028921	0.000836116	0.000577418	1
cg20377955	0.00522159	0.00150889	0.000578428	1
cg13316188	0.00292515	0.000846251	0.000582134	1
cg22809826	0.00308739	0.000892631	0.000585209	1
cg01686553	-0.00424262	0.00122769	0.000587921	1
cg03177231	0.00472564	0.00136723	0.000588846	1
cg02812767	0.0034241	0.000989857	0.000589092	1
cg01763947	0.00590375	0.00170582	0.000589829	1
cg22693772	-0.00267816	0.000775444	0.000596244	1
cg26155674	-0.00417223	0.00120806	0.000596622	1
cg13390480	-0.00269556	0.000781758	0.00060167	1
cg04928096	-0.00255706	0.000741137	0.000602276	1
cg19263700	0.00491561	0.001426	0.000603058	1
cg06724236	-0.00323352	0.000938125	0.000603231	1
cg11547273	-0.00675431	0.00195938	0.00060344	1
cg08750432	0.00761419	0.00221025	0.000607568	1
cg06696028	-0.00230944	0.000670336	0.000612468	1
cg17001898	-0.00276577	0.0008029	0.000615804	1
cg02480419	-0.0038106	0.00110767	0.0006197	1
cg06218688	0.00452492	0.00131586	0.000621762	1
cg20214308	-0.00273722	0.00079622	0.000629253	1
cg00595051	-0.00841119	0.00244837	0.000629538	1
cg24072885	0.0043956	0.00127878	0.000629928	1
cg03577858	-0.00551192	0.00160567	0.000636647	1
cg27618240	-0.00581103	0.00169213	0.000637816	1
cg22425568	-0.00280171	0.000816324	0.000638389	1
cg07237979	-0.00381135	0.00111012	0.000639964	1
cg20230732	-0.00378269	0.0011022	0.000641172	1
cg08745197	-0.00307248	0.000895573	0.000641782	1
cg15729439	0.00659692	0.0019177	0.000646027	1
cg13888662	-0.00206978	0.000603613	0.00065044	1
cg24157598	-0.00451521	0.00131718	0.000650457	1
cg06053376	-0.00294206	0.000858381	0.000650878	1
cg15842116	-0.00228854	0.000666926	0.000653471	1
cg18650732	0.00240613	0.00070247	0.000655665	1
cg13187990	-0.00425921	0.00124393	0.000656244	1
cg25824217	0.00495738	0.00144829	0.000657762	1
cg01114088	-0.00982329	0.00287083	0.000660636	1
cg17219729	-0.00237578	0.000694188	0.000660992	1
cg00983912	-0.00237864	0.000694895	0.000666669	1
cg00448300	0.00487591	0.00142548	0.000668028	1
cg17560586	-0.0034048	0.00099559	0.000671292	1
cg18584905	-0.00245101	0.000716782	0.000672015	1
cg19116924	-0.00187047	0.000547755	0.000683262	1
cg06255676	-0.0028435	0.00083267	0.00068386	1
cg19548763	-0.00368481	0.00107991	0.000684985	1
cg03641740	0.00371211	0.00108717	0.000686599	1
cg12737030	-0.00330736	0.000969144	0.000688102	1
cg15115055	-0.00349877	0.00102531	0.00068892	1
cg03767300	0.00395057	0.0011578	0.000689734	1
cg00522231	-0.00712077	0.00208451	0.000695363	1
cg26164151	0.00359688	0.00105562	0.000697083	1
cg00553355	0.00253077	0.000742868	0.000704745	1
cg11699257	-0.00428607	0.00125939	0.000706034	1
cg15626951	0.00293554	0.00086209	0.00070734	1
cg10187879	0.00468033	0.00137558	0.000710402	1
cg21187597	0.00355039	0.00104383	0.000711608	1
cg25114611	0.00325875	0.00095847	0.000714532	1
cg00636508	-0.0031515	0.000924619	0.000716341	1
cg06437931	0.00642402	0.00188386	0.000721111	1
cg07986791	-0.00383402	0.00113098	0.00074659	1
cg17039936	0.00232914	0.000687051	0.00074725	1
cg17964981	-0.00397955	0.00117442	0.000748499	1
cg07530241	-0.0025715	0.00075917	0.000754983	1
cg08365388	-0.0052831	0.00155836	0.000755541	1
cg01901624	-0.00239393	0.000707622	0.000759208	1
cg25196158	0.00616565	0.00182257	0.000762064	1
cg01044694	0.00179676	0.00053117	0.000767718	1
cg13228862	0.00318061	0.000940325	0.000767995	1
cg24124424	-0.00269529	0.000796751	0.000768229	1
cg14257369	0.00337228	0.000997356	0.000771134	1
cg02073408	-0.00309261	0.000914711	0.000774233	1
cg11185549	0.00358126	0.0010603	0.00077574	1
cg23668057	-0.00653766	0.00193593	0.000776223	1
cg11785623	-0.00214433	0.000634752	0.000777679	1
cg14886629	-0.00290934	0.000862154	0.00078304	1
cg02223323	0.00566962	0.00167695	0.000783364	1
cg05550328	-0.00294328	0.000872096	0.000787956	1
cg14759209	-0.00252725	0.000749363	0.00079091	1
cg15114474	0.0052124	0.00154617	0.000794845	1
ch.1.230766435F	-0.00283237	0.000840272	0.000797267	1
cg14488952	0.00711637	0.00211191	0.000801114	1
cg15402529	-0.00412055	0.00122271	0.000803833	1
cg05988356	-0.00634275	0.001884	0.000805405	1
cg19649746	-0.00407699	0.00121116	0.000806415	1
cg01576146	-0.00344839	0.00102506	0.000812913	1
cg14718836	-0.00232201	0.000689905	0.000814618	1
cg23626986	-0.00235672	0.000700111	0.000815245	1
cg21584493	-0.00344784	0.00102489	0.000815681	1
cg05395704	0.0038673	0.00115036	0.000822034	1
cg26120617	-0.00240337	0.000715235	0.000823526	1
cg21212277	0.00283926	0.000844807	0.00082825	1
cg27054162	-0.00425996	0.00126787	0.000828313	1
cg27058244	-0.00251026	0.00074763	0.000835438	1
cg17389295	-0.00293542	0.000873997	0.000835781	1
cg05171952	0.00742605	0.00221172	0.000836203	1
cg01074659	-0.00380857	0.00113484	0.000836441	1
cg08942527	-0.00289618	0.000862102	0.000837266	1
cg24737783	0.00532961	0.00158824	0.000837664	1
cg05041871	-0.00238027	0.000709157	0.000839517	1
cg20825472	-0.00297049	0.000884606	0.000840141	1
cg22130834	0.00249902	0.000744545	0.000840641	1
cg25631853	-0.00630752	0.00188255	0.000854012	1
cg09991946	-0.00515029	0.0015363	0.000854076	1
cg17271471	-0.00728482	0.00217313	0.00085635	1
cg18653027	-0.0037979	0.0011333	0.000856378	1
cg13716880	-0.00405929	0.00121225	0.000862448	1
cg22663080	-0.00295762	0.00088331	0.000865995	1
cg16574737	-0.0104128	0.00311114	0.000866063	1
cg11450744	-0.00311871	0.000930927	0.000866236	1
cg14151440	0.00350793	0.00104876	0.000873514	1
cg07986907	-0.00312482	0.000934359	0.000873967	1
cg00732845	-0.00497154	0.00148602	0.000874728	1
cg04265961	-0.00582504	0.00174294	0.000878477	1
cg13925809	-0.00221112	0.00066153	0.000883393	1
cg01073708	0.00531557	0.00159085	0.000885091	1
cg14260695	0.00365368	0.00109387	0.00088541	1
cg19536127	0.00230965	0.000691392	0.00088954	1
cg15536575	0.00245461	0.000734928	0.000891289	1
cg16809457	-0.00341545	0.00102472	0.000907057	1
cg14671328	-0.0021782	0.000653361	0.000913083	1
cg26770890	-0.0045796	0.00137483	0.000916767	1
cg25117091	0.00275814	0.000828465	0.00091966	1
cg24311282	-0.00305996	0.00091895	0.000919933	1
cg06719873	-0.00791822	0.00237595	0.000922814	1
cg23691961	-0.0075593	0.00227088	0.000923022	1
cg19507206	0.00398408	0.00119625	0.00092534	1
cg02213822	-0.00584902	0.00175718	0.000927353	1
cg14703058	0.00202717	0.000609093	0.000930411	1
cg23006223	0.00219872	0.000660845	0.0009326	1
cg08922808	0.00273565	0.00082307	0.000937465	1
cg09435617	-0.00542915	0.00163295	0.000937962	1
cg14371292	-0.00275052	0.000827173	0.000944148	1
cg20382601	0.00320501	0.000964439	0.000947188	1
cg14666069	0.00321121	0.0009663	0.000948051	1
cg12389346	0.00269384	0.000811554	0.000954033	1
cg07629965	-0.00596776	0.00179802	0.000959573	1
ch.21.507718F	-0.0104082	0.00313372	0.000960367	1
cg11185992	-0.00261191	0.000786923	0.000963047	1
cg21618040	-0.00384447	0.00115904	0.0009634	1
cg25170091	0.00440003	0.00132579	0.000963518	1
cg06500355	0.00373741	0.0011272	0.000965321	1
cg01797371	0.00768191	0.00231178	0.000966215	1
cg13662290	-0.00547204	0.00165202	0.000977993	1
cg12926341	-0.0036099	0.00108654	0.000979948	1
cg02830744	0.00365667	0.00110387	0.00098007	1
cg09813226	0.00351281	0.00106083	0.000984092	1
cg09992300	-0.00389356	0.00117653	0.000988892	1
cg26278103	-0.0051585	0.00155945	0.000995557	1
cg19711578	-0.00282859	0.000855226	0.000997708	1
cg14409032	0.00633233	0.00191411	0.000997731	1
cg12987312	-0.00698195	0.00211183	0.00099802	1
cg00072720	-0.00454964	0.00137729	0.00100971	1
cg17824393	0.00389967	0.0011804	0.00101025	1
cg01566260	0.00278615	0.000843027	0.00101115	1
cg21971206	-0.00312828	0.000947094	0.00101338	1
cg23321524	-0.00555407	0.00168226	0.00101377	1
cg00486113	-0.00264177	0.000800153	0.00101398	1
cg04178852	0.00329548	0.000999022	0.00102582	1
cg08726900	-0.00473325	0.00143668	0.00103945	1
cg02825511	-0.0071146	0.00215462	0.00104085	1
cg01953482	-0.00648963	0.00197171	0.00105028	1
cg22031289	-0.00287439	0.000872972	0.00105436	1
cg02479022	-0.0025918	0.000788089	0.00105981	1
cg03312643	-0.0037916	0.00115252	0.00106551	1
cg09777883	-0.00314761	0.00095755	0.00106577	1
cg02549555	-0.00472048	0.00143596	0.00107287	1
cg15894039	0.00336149	0.00102324	0.00107326	1
cg20495903	0.00345428	0.00105075	0.00107393	1
cg13446974	-0.00314628	0.000957764	0.00107914	1
cg22290067	0.00387187	0.00117917	0.00108806	1
cg25533547	0.00330418	0.00100701	0.00108812	1
cg04184019	0.00559079	0.0017025	0.0010895	1
cg12923271	0.00239776	0.000730366	0.00108961	1
cg26166102	-0.00249956	0.000761407	0.00109069	1
cg22865128	-0.00245739	0.000748416	0.00109246	1
cg01731204	-0.00223746	0.000682163	0.00109508	1
cg13007763	0.00530039	0.00161638	0.00109685	1
cg13861244	-0.00686944	0.00209646	0.00110715	1
cg26720235	-0.00527858	0.00161087	0.00110885	1
cg04837101	-0.00235703	0.000719138	0.00110887	1
cg27580091	0.00205929	0.00062816	0.00110964	1
cg13358623	0.00470467	0.00143694	0.00111716	1
cg13780318	-0.00251781	0.000768553	0.00111785	1
cg00093099	-0.00474939	0.00145089	0.00111961	1
cg03301282	-0.00500789	0.0015301	0.00112027	1
cg09760666	-0.00315292	0.000963597	0.00112659	1
cg26894854	0.00302271	0.000923964	0.00112718	1
cg05602604	-0.00266747	0.000814918	0.00112857	1
cg22456132	0.00177356	0.000541896	0.00112987	1
cg01443488	0.00471579	0.00144205	0.0011309	1
cg23162554	-0.00352179	0.00107618	0.00113112	1
cg11517936	-0.00229283	0.00070114	0.00113117	1
cg23344412	0.00429991	0.0013139	0.00113175	1
cg06698844	-0.00545	0.00166677	0.00113302	1
cg13906813	0.00523748	0.00160211	0.00113492	1
cg27493649	-0.00336242	0.00102773	0.00113621	1
cg02415661	0.00292758	0.000895694	0.00113759	1
cg22454588	-0.00453599	0.00138744	0.00113844	1
cg08692348	-0.00218469	0.000668397	0.00114103	1
cg16316993	-0.0044852	0.00137279	0.00114496	1
cg14886850	-0.00297573	0.000910886	0.00114667	1
cg15979348	0.00515823	0.00157888	0.00114887	1
cg26976729	0.00312263	0.000956334	0.00115044	1
cg18330338	-0.00327443	0.00100292	0.00115439	1
cg04526480	0.00494364	0.00151464	0.00115656	1
cg01975505	-0.00678918	0.00207043	0.00115833	1
cg21241902	-0.00735083	0.00225267	0.00115847	1
cg12710220	-0.0028484	0.000872462	0.00115914	1
cg06472309	-0.00537882	0.00164937	0.00116705	1
cg03828329	0.00342879	0.00105108	0.0011676	1
cg00450425	-0.00221391	0.000678485	0.00117045	1
cg05874882	-0.00447608	0.00137336	0.00117571	1
cg20762290	0.00197044	0.000604575	0.00117845	1
cg05176667	-0.0038014	0.00116643	0.00118182	1
cg23127585	-0.00206152	0.000632593	0.00118285	1
cg22523743	-0.00184986	0.000568059	0.00118739	1
cg01808284	-0.0036419	0.00111344	0.001188	1
cg22608128	-0.003643	0.00111809	0.00118922	1
cg00105306	-0.002282	0.000700908	0.00118931	1
cg20176706	0.00663152	0.00203004	0.0011908	1
cg23306542	-0.00523779	0.00160829	0.00119205	1
cg04950914	0.00257366	0.000790214	0.00119396	1
cg22965016	0.00271741	0.000834357	0.00119405	1
cg15726813	-0.00287998	0.000884209	0.00119622	1
cg16746462	-0.00274457	0.000842866	0.00119928	1
cg20757748	0.0069188	0.00212666	0.00120055	1
cg18809570	0.00277029	0.000851341	0.00120212	1
cg11152574	0.00374015	0.00114956	0.00120375	1
cg23059709	-0.00343567	0.00105658	0.00120586	1
cg22304262	0.00380353	0.00116968	0.00120756	1
cg23359665	0.00909743	0.00279827	0.00120952	1
cg20272733	-0.00279463	0.000859898	0.00122014	1
cg01839688	-0.00424912	0.00130823	0.00122177	1
cg25959506	-0.00338746	0.00104364	0.00123032	1
cg25459558	-0.00514207	0.00158348	0.00123053	1
cg20849286	0.00212621	0.000655052	0.0012359	1
cg25364972	-0.00331934	0.00102297	0.00123627	1
cg25049597	0.00373453	0.00115083	0.00124006	1
cg00270764	0.00269484	0.000830546	0.00124327	1
cg16370586	-0.00350555	0.00108056	0.00124903	1
cg06878663	-0.00327262	0.00100957	0.00125208	1
cg06363559	0.002644	0.0008159	0.00125274	1
cg08167466	0.00324602	0.00100118	0.00125596	1
cg02545106	0.00666966	0.00205814	0.00125778	1
cg19716299	-0.00290252	0.000895397	0.00125832	1
cg15067606	0.00293781	0.000906605	0.0012584	1
cg02444118	0.00250913	0.000774471	0.00126228	1
cg20161089	-0.00323884	0.000999456	0.00126428	1
cg13618111	-0.00217307	0.000670352	0.00126578	1
cg10170269	-0.00254351	0.000785829	0.00126983	1
cg15888569	-0.00323931	0.00100099	0.00127562	1
cg12771777	-0.00654668	0.00202385	0.0012782	1
cg15792957	-0.00320885	0.000991177	0.0012822	1
cg22145181	-0.00526561	0.00162793	0.00128227	1
cg18447460	-0.00229775	0.00071038	0.00128239	1
cg26281453	0.0027771	0.000858539	0.00128392	1
cg03803325	-0.0021939	0.000677989	0.00128525	1
cg17988842	-0.00210128	0.000649985	0.00128669	1
cg18702998	-0.00269584	0.00083355	0.00128968	1
cg12432568	-0.0037911	0.00117283	0.00129098	1
cg01266543	-0.00221543	0.000685108	0.00129307	1
cg10416071	0.0039126	0.0012108	0.00129315	1
cg21058987	0.00323191	0.00100018	0.00129375	1
cg04245026	-0.00453184	0.00140161	0.00129597	1
cg00512658	0.00353026	0.00109278	0.0012969	1
cg26796727	0.00253388	0.000784317	0.00129941	1
cg03376794	-0.00339609	0.00105048	0.00130006	1
cg06989330	0.00237205	0.000734009	0.00130151	1
cg14551562	-0.00250688	0.000776063	0.00130316	1
cg11571761	0.00426401	0.00131961	0.00130566	1
cg20058667	0.00270154	0.000836183	0.00130615	1
cg06097592	-0.00162072	0.000501666	0.0013074	1
cg26036375	0.00856733	0.00264693	0.00131048	1
cg13660719	0.00330438	0.00102373	0.00131102	1
cg02380802	-0.00921761	0.00285376	0.0013111	1
cg23323137	0.00323967	0.00100403	0.00131663	1
cg26799820	-0.00301836	0.000935596	0.00131702	1
cg27419824	-0.00303573	0.000940544	0.00131746	1
cg00442308	-0.00249442	0.000772707	0.00131976	1
cg10113872	0.00575637	0.00178401	0.00132463	1
cg09190579	-0.00376151	0.00116582	0.00132716	1
cg23856299	-0.00244164	0.000757238	0.00132842	1
cg08283932	0.00298133	0.000923819	0.00132962	1
cg27557134	-0.00839769	0.00260606	0.00133407	1
cg25923162	-0.00187414	0.000581547	0.00133749	1
cg03961853	-0.00236069	0.000732668	0.00134151	1
cg11187245	0.00396367	0.00123144	0.00135143	1
cg14262023	-0.00396346	0.00123069	0.00135156	1
cg27298420	0.00423501	0.00131489	0.00135245	1
cg13180722	-0.00344979	0.00107179	0.00135324	1
cg19667341	-0.00215564	0.000669933	0.0013581	1
cg26004268	-0.00219834	0.000683595	0.0013641	1
cg26236902	0.00392131	0.00121638	0.00136469	1
cg15613048	-0.00532752	0.00165383	0.00136531	1
cg21211367	-0.00787323	0.00244575	0.00136586	1
cg26608174	0.0048363	0.00150444	0.00137032	1
cg02721693	0.00389986	0.00121311	0.00137523	1
cg18444673	-0.00222627	0.000692891	0.00138868	1
cg24057792	-0.00336685	0.00104749	0.00139094	1
cg17606491	-0.00304837	0.00094943	0.00139751	1
cg07486100	-0.00228482	0.000711874	0.00140642	1
cg07391271	-0.00246517	0.000768118	0.00140755	1
cg22856279	-0.00821122	0.00256054	0.00140781	1
cg03881738	-0.00352786	0.00109786	0.0014114	1
cg02477218	-0.00242071	0.000754795	0.00141143	1
cg04057106	-0.00364031	0.00113554	0.00141775	1
cg19646729	-0.0021542	0.000671915	0.00141898	1
cg07706680	-0.00239792	0.000748202	0.00142008	1
cg17398613	-0.00357343	0.00111443	0.00142692	1
cg15813090	-0.00684232	0.00213545	0.00142794	1
cg06585203	0.00399916	0.00124775	0.00143148	1
cg07890954	-0.00193657	0.000604754	0.00143408	1
cg21573765	-0.00411576	0.0012852	0.00143819	1
cg05489957	0.00394244	0.00123192	0.0014402	1
cg25952997	-0.0029973	0.000936107	0.00144173	1
cg20141108	-0.00314824	0.000983958	0.00144319	1
cg01111041	0.0034715	0.00108298	0.00144638	1
cg14022090	-0.00308631	0.000964456	0.00144802	1
cg05504354	0.00471457	0.00147397	0.00145016	1
cg01088561	-0.00350812	0.00109679	0.00145493	1
cg22860137	-0.00212366	0.000663725	0.00145505	1
cg03350273	-0.00214324	0.000670481	0.00145913	1
cg21252282	-0.00824633	0.002579	0.00146253	1
cg23950691	0.00255888	0.000800572	0.00146448	1
cg11884704	-0.00309912	0.000970043	0.00146606	1
cg20124610	0.00271561	0.000850051	0.00146682	1
cg10508111	0.00376254	0.00117708	0.00146689	1
cg17350632	0.00377711	0.00118208	0.0014682	1
cg13682019	-0.00371928	0.00116445	0.00146972	1
cg26624914	-0.00319334	0.000999626	0.00147275	1
cg15484532	0.00469676	0.00147002	0.00147529	1
cg07875818	-0.00336818	0.00105472	0.00148645	1
cg14406727	-0.00252088	0.000789954	0.00149048	1
cg21597595	-0.00440178	0.0013794	0.00149261	1
cg11841459	0.00319143	0.00100004	0.0014963	1
cg05390530	0.00190121	0.000596027	0.00149848	1
cg20999084	0.00216037	0.000677288	0.00149956	1
cg15592310	0.00320187	0.00100308	0.00150001	1
cg01563959	-0.0021589	0.000676861	0.00150256	1
cg14738493	0.00343908	0.00107827	0.00150272	1
cg23914849	0.00329403	0.00103087	0.0015043	1
cg18719157	-0.00323939	0.00101579	0.00150457	1
cg09895590	0.00348632	0.00109387	0.0015047	1
cg13839563	-0.00637352	0.00199988	0.00150645	1
cg09100338	0.00954698	0.00299571	0.00150654	1
cg19015711	0.00329314	0.00103178	0.00150735	1
cg03573168	-0.002786	0.000874673	0.00151585	1
cg08708408	0.00253552	0.00079614	0.0015241	1
ch.2.79328671F	-0.0061425	0.00192982	0.00152684	1
cg19811683	0.0103453	0.00324825	0.00152766	1
cg25947555	-0.00282531	0.000888233	0.00153739	1
cg12043314	0.0037806	0.00118798	0.00153893	1
cg11178754	0.00227748	0.000715756	0.00154001	1
cg11620557	0.00434459	0.00136585	0.00154178	1
cg02890863	-0.0051411	0.00161622	0.00154214	1
cg05740668	-0.00423476	0.001332	0.00154747	1
cg18124063	0.00448077	0.00140959	0.00154934	1
cg18898632	-0.00813663	0.00255947	0.00155551	1
cg11873854	0.00267934	0.000843244	0.00155587	1
cg16207110	0.00667877	0.00210231	0.00155971	1
cg12936220	-0.00512704	0.00161398	0.00155984	1
cg21114429	0.00346672	0.00109066	0.00156118	1
cg24592790	-0.0021834	0.000683207	0.00156213	1
cg05948645	-0.00382432	0.00120313	0.00156245	1
cg03057083	-0.00384852	0.00121144	0.00156261	1
cg13718369	0.00465034	0.00146456	0.00156698	1
cg00178427	-0.00436596	0.00137478	0.00156862	1
cg24293336	-0.00212425	0.000668655	0.00156867	1
cg04103418	0.0035551	0.00111945	0.00156903	1
cg23205034	0.00422365	0.00132952	0.00156976	1
cg07540652	-0.00510292	0.00160694	0.00157135	1
cg22558389	0.00354842	0.00111768	0.00157622	1
cg11714702	-0.00227018	0.000714877	0.0015772	1
cg27310486	-0.00216225	0.000679573	0.00157738	1
cg05992085	-0.00188213	0.000593214	0.00157989	1
cg24534381	0.003069	0.000966286	0.00158311	1
cg00181125	-0.00381955	0.00120403	0.00158539	1
cg21664854	-0.00290836	0.000916848	0.00158718	1
cg16097191	0.00496569	0.00156607	0.00159064	1
cg13717817	0.00478216	0.00150888	0.00159916	1
cg18053973	-0.00733791	0.00231556	0.00160126	1
cg17315873	-0.00271175	0.000855092	0.00160312	1
cg15779458	0.00212836	0.00067135	0.00160605	1
cg24712354	-0.00435192	0.00137366	0.001608	1
cg13185377	-0.00655838	0.00207061	0.0016103	1
cg09313140	-0.00311295	0.000982885	0.00161197	1
cg21764262	0.00531758	0.00167901	0.00161386	1
cg08489410	-0.0037157	0.00117101	0.00161439	1
cg17534540	0.00306096	0.000966606	0.00161607	1
cg00811961	-0.0043076	0.00136018	0.00161641	1
cg09246253	0.00237898	0.000749891	0.00161736	1
cg19586132	-0.00529554	0.00167296	0.00162215	1
cg19303865	-0.00262627	0.000829863	0.00162414	1
cg24431522	0.00270028	0.000852701	0.00162788	1
cg01888767	0.00214363	0.000677	0.00162833	1
cg15793258	-0.0049826	0.00156939	0.00162945	1
cg26632409	-0.00322434	0.00101927	0.00163707	1
cg23063986	0.00208386	0.000658663	0.00164354	1
cg01893030	0.00439703	0.00139028	0.00164612	1
cg01020744	-0.00648139	0.00205113	0.00165158	1
cg00394522	-0.00230041	0.000727797	0.00165372	1
cg13603879	0.0038902	0.00122918	0.0016581	1
cg14987607	-0.00266656	0.000843741	0.00166062	1
cg01705811	-0.00317299	0.00100413	0.00166064	1
cg12097672	-0.00336248	0.00106479	0.00166167	1
cg27143870	0.00402711	0.00127473	0.00166562	1
cg23423607	-0.00417316	0.00131623	0.00166622	1
cg26527607	0.0022819	0.000722323	0.00166853	1
cg21440164	-0.00226008	0.000715305	0.00166917	1
cg10334928	-0.00282536	0.000894986	0.0016741	1
cg21829239	-0.00340646	0.00107864	0.00167764	1
cg07260927	0.00622508	0.00197318	0.00167957	1
cg06602545	0.00433026	0.00137305	0.00168752	1
cg16247644	0.00215997	0.000683762	0.00169298	1
cg25588725	-0.00205962	0.000652906	0.00169532	1
cg00310792	-0.00229116	0.000726988	0.0016973	1
cg18380173	-0.00211442	0.000670576	0.00169951	1
cg00524964	-0.00265626	0.00084267	0.00170209	1
cg20015657	-0.00275969	0.000875764	0.00171064	1
cg06627557	0.00357597	0.00113485	0.00171184	1
cg17755610	-0.00345803	0.00109814	0.00171358	1
cg12114200	-0.00319385	0.00101442	0.00172213	1
cg12486710	0.00272335	0.000865286	0.00172226	1
cg24079969	-0.00583157	0.00185286	0.0017254	1
cg23039250	0.00548517	0.0017436	0.00173069	1
cg06748511	0.00340693	0.0010827	0.00173456	1
cg04396010	-0.00262538	0.000834798	0.00174536	1
cg25814293	0.00586917	0.00186627	0.00175216	1
cg13401893	0.00873092	0.00277236	0.00175583	1
cg08193141	-0.00203408	0.000645277	0.00175661	1
cg08603382	-0.0028698	0.000913529	0.00175942	1
cg06552972	0.00374966	0.00119334	0.00176162	1
cg24668728	-0.00333939	0.00106337	0.00176425	1
cg02758987	-0.00569434	0.00181355	0.00176588	1
cg15102430	-0.0024239	0.000771578	0.0017664	1
cg08408874	0.0027287	0.000869333	0.00177232	1
cg17333042	0.00272553	0.000868363	0.00177322	1
cg13912117	-0.00571473	0.00181978	0.00177549	1
cg17547524	-0.00312603	0.000996197	0.001777	1
cg04759335	-0.00295741	0.000941924	0.00177825	1
cg00351472	0.0033656	0.00107202	0.00178133	1
cg09910153	-0.00225004	0.000716643	0.00178248	1
cg15436123	0.00397073	0.00126546	0.00178484	1
cg05898591	-0.00414428	0.00132018	0.0017861	1
cg05029312	0.00245275	0.000781492	0.00178885	1
cg20544451	-0.00281247	0.000896868	0.00179301	1
cg05309760	-0.00203285	0.000648022	0.00179446	1
cg10241117	-0.00200952	0.00064058	0.00179933	1
cg10146935	-0.0103914	0.00331102	0.00180294	1
cg07587706	0.00300046	0.000956474	0.0018075	1
cg26856771	-0.00213979	0.000682672	0.00180771	1
cg09762648	-0.00246972	0.000787324	0.00180959	1
cg14730097	0.00419738	0.00133915	0.00181211	1
cg14270789	-0.00319342	0.00101884	0.0018137	1
cg07887608	-0.00167918	0.000536025	0.00181446	1
cg04737124	-0.00245327	0.000782892	0.00181636	1
cg13075322	-0.00313136	0.00099998	0.00181655	1
cg14288876	-0.00357093	0.00113998	0.00181681	1
cg27005935	-0.00522709	0.00166901	0.00181799	1
cg13055374	0.00432133	0.00138019	0.00181982	1
cg12900690	-0.00193293	0.000617514	0.00182428	1
cg22186600	0.00280116	0.000894249	0.00182532	1
cg25165199	0.00304577	0.000972318	0.00182618	1
cg24843157	-0.00518227	0.00165551	0.00182841	1
cg23280568	-0.00203799	0.000650865	0.00183194	1
cg21853235	0.00203166	0.000649035	0.00183711	1
cg23713704	-0.00210471	0.000671441	0.00184285	1
cg00068810	0.00672785	0.00215149	0.00184317	1
cg06442294	0.00335934	0.00107427	0.00184382	1
cg09846581	-0.00265413	0.000848913	0.0018466	1
cg11411600	-0.001914	0.000611746	0.00184768	1
cg18348731	0.0044569	0.00142489	0.00185029	1
cg27276994	-0.0026673	0.000853582	0.00185805	1
cg24673605	0.0048202	0.00153989	0.00186688	1
cg15897209	0.00388092	0.00124206	0.00187112	1
cg23761815	-0.00281564	0.000901728	0.00187226	1
cg17296818	0.00673761	0.00215767	0.00187893	1
cg11941507	-0.00324215	0.00103793	0.00187974	1
cg11231018	0.00387507	0.00124123	0.0018851	1
cg15887846	-0.00487966	0.00156446	0.0018963	1
cg19021929	0.00364646	0.00116925	0.00190845	1
cg20152088	-0.00521053	0.00167178	0.00190915	1
cg05560575	-0.00917599	0.00294419	0.00191169	1
cg21971035	-0.00234087	0.000750939	0.0019119	1
cg27174438	0.00324857	0.00104192	0.00191207	1
cg21843755	-0.00352708	0.00113191	0.00191242	1
cg19544662	-0.00460053	0.00147605	0.00191839	1
cg15165676	0.003313	0.0010629	0.00191853	1
cg25495311	0.0032883	0.00105486	0.00192128	1
cg17703629	-0.00240973	0.000773188	0.00192192	1
cg05285352	-0.003997	0.00128255	0.00192329	1
cg06769820	0.0116525	0.0037415	0.00192341	1
cg19698099	0.00428373	0.00137513	0.00192925	1
cg03394401	0.00414312	0.00132822	0.00193552	1
cg10414229	-0.0028018	0.000899764	0.00193644	1
cg20449283	-0.00233627	0.000749918	0.00193797	1
cg15557031	-0.00390635	0.00125474	0.00194218	1
cg22501760	-0.00348173	0.00111869	0.00194258	1
cg04672538	-0.0103152	0.00331415	0.00194546	1
cg14449051	0.00379806	0.00122088	0.00194831	1
cg27572731	0.00309867	0.000996203	0.00194918	1
cg05379302	-0.00395903	0.00126982	0.00195662	1
cg27190967	-0.00686494	0.00220819	0.00196175	1
cg17725364	-0.00264481	0.000850697	0.00196337	1
cg13396716	-0.00251471	0.000809003	0.00196922	1
cg07686872	-0.00539876	0.00173673	0.00197456	1
cg00200653	0.00550102	0.00177001	0.00197494	1
cg21368865	-0.00205365	0.000660738	0.00197807	1
cg24306278	-0.00367497	0.00118303	0.00197928	1
cg03847230	0.00408914	0.00131614	0.00198654	1
cg24361350	-0.00261686	0.000842809	0.00198818	1
cg22298265	0.00253578	0.000816679	0.0019954	1
cg25424937	-0.00222297	0.000716351	0.00199696	1
cg08162389	-0.0032713	0.00105354	0.00199737	1
cg13206063	0.00269235	0.000867652	0.0019977	1
cg11958495	0.00399906	0.00128884	0.00199876	1
cg16562959	-0.00532345	0.00171469	0.0020018	1
cg00077426	-0.00189425	0.000610209	0.00200295	1
cg14507002	0.00344924	0.00111134	0.00200575	1
cg13989519	-0.00518625	0.00167112	0.00200592	1
cg19518232	0.00264753	0.000853048	0.00200641	1
cg13797402	0.00264939	0.000854148	0.00200709	1
cg04615771	-0.00244554	0.000788323	0.00201591	1
cg00438952	-0.00216392	0.000698018	0.00202374	1
cg22756386	-0.00638842	0.00206052	0.00202508	1
cg23801965	0.00405133	0.00130733	0.00202567	1
cg03162721	-0.00269345	0.000867901	0.00202826	1
cg17218154	0.00656218	0.00211893	0.00203852	1
cg12569007	-0.00342986	0.00110741	0.00203963	1
cg15558616	0.00337191	0.00108845	0.00204063	1
cg22122976	-0.00155128	0.000500719	0.00204257	1
cg17834755	-0.00440748	0.00142344	0.00204588	1
cg02720697	0.00528553	0.00170794	0.00205376	1
cg19966328	-0.00220003	0.000710662	0.00205793	1
cg14945696	-0.00215401	0.000695831	0.00206318	1
cg01627483	0.00282492	0.000913673	0.00207445	1
cg19642433	-0.00515958	0.00166876	0.00207488	1
cg19771589	-0.00341937	0.00110589	0.00207834	1
cg02260353	0.00237041	0.000765936	0.00207835	1
cg03984537	-0.00291416	0.000942265	0.0020803	1
cg00908631	0.00345801	0.00111862	0.00208306	1
cg27227377	0.00253131	0.000818909	0.00208514	1
cg10057126	-0.00651793	0.0021094	0.00208814	1
cg15752698	0.00582478	0.00188433	0.0020885	1
cg15446392	-0.00434201	0.00140461	0.0020889	1
cg03070533	0.00209331	0.00067726	0.00209443	1
cg14105047	-0.00231323	0.000748675	0.00209535	1
cg20930489	0.0032589	0.00105533	0.00209939	1
cg24685134	0.00416114	0.00134731	0.00210144	1
cg03334052	-0.00308098	0.000996421	0.00210757	1
cg16480966	0.00207865	0.000673176	0.00211155	1
cg10092957	-0.00458001	0.00148416	0.00211449	1
cg26098818	0.00280459	0.000908212	0.00211695	1
cg21578640	0.00356722	0.0011555	0.00211843	1
cg07837209	0.0044278	0.00143517	0.00211923	1
cg04528801	-0.00390099	0.0012647	0.00212398	1
cg22815582	-0.0039473	0.0012798	0.00212612	1
cg12686920	0.00469889	0.00152348	0.00213287	1
cg21073930	-0.0128737	0.00417389	0.00213437	1
cg01318461	-0.00223081	0.000722999	0.00213642	1
cg01085866	-0.0026235	0.000851033	0.00213706	1
cg01998047	-0.00168478	0.000546561	0.00213806	1
cg06177254	0.0026748	0.000867422	0.00214488	1
cg13258831	0.00290483	0.000942001	0.00214576	1
cg06749480	0.00239444	0.000776639	0.00214652	1
cg07277828	-0.00225991	0.000733007	0.00215211	1
cg14203758	0.00171072	0.000555238	0.00216044	1
cg19193135	-0.002222	0.000721214	0.00216488	1
cg04683210	-0.00240509	0.000780662	0.00216542	1
cg13305444	0.00412688	0.00134008	0.00216613	1
cg08960830	-0.0024848	0.000806795	0.00216672	1
cg13219446	-0.00356269	0.00115682	0.00217545	1
cg01456691	0.00223616	0.000726509	0.00217772	1
cg24684348	-0.00197735	0.000642262	0.00217882	1
cg16699540	0.00443853	0.00144226	0.00217884	1
cg04543131	0.00579262	0.00188188	0.00218347	1
cg03574723	0.00616779	0.00200489	0.00218765	1
cg18280125	-0.00349474	0.00113671	0.00220017	1
cg01884681	-0.00490427	0.00159556	0.00220482	1
cg04904030	-0.00532822	0.00173377	0.00220608	1
cg13850825	-0.00474709	0.00154533	0.00221445	1
cg19035496	0.00644703	0.00209956	0.00222357	1
cg11841522	-0.00384534	0.00125236	0.00222553	1
cg26916894	-0.00717395	0.00233624	0.00222575	1
cg07212327	0.00337954	0.00110025	0.00222695	1
cg01187997	-0.00814608	0.00265318	0.0022307	1
cg06189869	-0.00264243	0.000859067	0.00223108	1
cg01646639	-0.00285358	0.000929195	0.00223312	1
cg23347597	0.00336233	0.00109508	0.00223359	1
cg26872588	-0.00228713	0.000745216	0.00223518	1
cg13413755	0.00348962	0.00113663	0.00224124	1
cg26298855	-0.00254458	0.000828636	0.00224391	1
cg19814134	-0.00296338	0.000965939	0.0022526	1
cg20826740	0.00617177	0.00200952	0.00225703	1
cg11295144	0.00507868	0.00165537	0.00225751	1
cg08871495	-0.00770651	0.0025109	0.00226067	1
cg26124514	0.00398214	0.00129846	0.00226251	1
cg05474943	-0.00336854	0.00109897	0.00226516	1
cg22069342	0.00208183	0.0006788	0.00226825	1
cg00356829	0.00399387	0.00130301	0.0022687	1
cg18045556	-0.00266938	0.000870991	0.00226897	1
cg05802452	0.00490433	0.00159931	0.00227079	1
cg13461821	-0.00308679	0.00100721	0.00227516	1
cg22774472	-0.00566704	0.00184986	0.00227671	1
cg06290476	-0.00185013	0.00060366	0.00227904	1
cg16435077	-0.00275654	0.000899979	0.00228382	1
cg19755314	-0.00222296	0.00072555	0.00228621	1
cg06983527	0.00209432	0.000683169	0.002289	1
cg11569478	-0.00224236	0.000731862	0.0022894	1
cg22753888	0.00592334	0.00193404	0.00229161	1
cg08661007	-0.00333433	0.00108854	0.0022945	1
cg17188384	-0.00300562	0.000982	0.00229822	1
cg14420757	-0.00205438	0.000670838	0.00229908	1
cg09366379	-0.0034158	0.00111488	0.00229957	1
cg14193430	-0.00805346	0.00262988	0.00229995	1
cg16071118	0.00262338	0.000856949	0.00230432	1
cg19747481	-0.00204702	0.000668599	0.0023055	1
cg18542853	-0.00264977	0.000865664	0.00230775	1
cg13847137	-0.0039002	0.00127438	0.00230937	1
cg07882007	-0.00196778	0.000643258	0.00230987	1
cg05818394	0.0025117	0.000820953	0.00231035	1
cg18863595	0.00461793	0.00150964	0.00231705	1
cg05757475	-0.00483061	0.00157973	0.00232015	1
cg09766710	0.00320017	0.00104654	0.00232526	1
cg06440615	0.00603698	0.0019738	0.0023291	1
cg18300555	-0.00307746	0.00100655	0.00233041	1
cg07156249	0.00559783	0.00182811	0.00233338	1
cg22612765	0.00201478	0.000659051	0.00233515	1
cg13633497	-0.00434171	0.00142066	0.0023352	1
cg18939596	-0.00819053	0.00267924	0.00233533	1
cg23620236	0.0047679	0.00155928	0.00233721	1
cg04175809	0.0040424	0.00132265	0.00234213	1
cg00110687	-0.00283657	0.000927887	0.00234417	1
cg05325028	-0.00207908	0.000680679	0.0023458	1
cg10213695	-0.00335545	0.00109859	0.00235369	1
cg20109054	0.00277152	0.000907624	0.0023553	1
cg05472998	-0.0025356	0.000830116	0.00235625	1
cg21310336	-0.00430863	0.00141097	0.00235928	1
cg08823975	-0.00220247	0.000721008	0.00236219	1
cg26145268	-0.00446299	0.00145941	0.00236254	1
cg07698901	-0.00390824	0.00128003	0.00236871	1
cg08021653	0.00401679	0.00131625	0.00237073	1
cg13297560	-0.00644903	0.00211279	0.00237266	1
cg00765144	0.00392843	0.00128708	0.00237508	1
cg14372452	-0.00435845	0.00142849	0.00237786	1
cg10090279	0.00192365	0.000630632	0.00237829	1
cg26283371	-0.00254883	0.000835501	0.00238893	1
cg04112495	-0.00231559	0.000758327	0.00238946	1
cg04539283	-0.00385263	0.00126324	0.00239046	1
cg10127375	0.00303283	0.000994502	0.00239399	1
cg06503456	-0.00200837	0.000658177	0.00239558	1
cg10141839	-0.00402602	0.00132016	0.0023978	1
cg17016026	0.00689346	0.00226171	0.00240305	1
cg16940935	-0.00194342	0.000633047	0.00240498	1
cg20623371	-0.00262761	0.000861775	0.00240537	1
cg27318318	0.00265536	0.000871049	0.0024062	1
cg14814999	-0.00224515	0.00073656	0.00241116	1
cg16035419	0.00238332	0.000781983	0.00241157	1
cg08936897	-0.00299877	0.000984753	0.0024207	1
cg23152572	-0.00240632	0.000790109	0.0024244	1
cg00261875	0.0047529	0.00155876	0.00243409	1
cg15962744	-0.00203934	0.00066962	0.00243426	1
cg06165470	0.00369992	0.00121592	0.00243604	1
cg05877088	0.00227633	0.000748165	0.00243923	1
cg22724329	0.00270178	0.000887759	0.00244443	1
cg00053916	-0.00289598	0.00095186	0.00244622	1
cg13592022	-0.00199718	0.000656239	0.00244698	1
cg10042437	-0.00350467	0.00115215	0.00244794	1
cg05366160	0.00401773	0.00132099	0.00244816	1
cg02263509	-0.00582689	0.00191263	0.00244999	1
cg17144184	-0.0028715	0.000942561	0.00245238	1
cg18332754	0.00264297	0.000867041	0.00245535	1
cg25342568	0.00250704	0.000824501	0.00245655	1
cg02012242	-0.00256728	0.000844229	0.00245815	1
cg09425481	-0.00244632	0.000804226	0.00245944	1
cg03493768	-0.00298626	0.000982257	0.00245975	1
cg16531222	-0.00466036	0.00153298	0.00246021	1
cg01120132	-0.00257627	0.00084724	0.00246331	1
cg02060567	0.00261066	0.000858252	0.00246372	1
cg23121394	0.00749933	0.00246738	0.00246595	1
cg06657240	-0.00238306	0.000783846	0.0024679	1
cg07389273	-0.00259859	0.000854856	0.00247209	1
cg24728050	0.00777175	0.00255757	0.00247373	1
cg20697468	-0.00215254	0.000708633	0.00247883	1
cg22247136	0.00368143	0.00121027	0.00247963	1
cg02091185	0.00693551	0.00227853	0.00248022	1
cg14254668	0.00244309	0.000803752	0.00248136	1
cg11460496	0.00807298	0.00265809	0.00248261	1
cg07839457	0.00742766	0.00244601	0.00248656	1
cg01687878	-0.00243676	0.00080231	0.00248878	1
cg20725261	-0.0050446	0.0016604	0.00248899	1
cg08387270	0.00222848	0.000733592	0.0024904	1
cg09538031	0.00305255	0.00100483	0.00249058	1
cg07769074	-0.00283761	0.000934266	0.00249523	1
cg16123421	0.00230141	0.000758106	0.00250019	1
cg25595381	-0.0023425	0.000771561	0.00250044	1
cg02363737	-0.00248532	0.000818655	0.00250417	1
cg15965815	-0.00225766	0.000742181	0.00250537	1
cg19210487	-0.00272687	0.000898052	0.00250883	1
cg11702145	0.00354842	0.00116833	0.00250925	1
cg09704116	0.00298135	0.000982769	0.0025113	1
cg27060240	0.00254875	0.000839686	0.00251146	1
cg04877780	0.00255364	0.000841406	0.00251172	1
cg09796913	-0.00211185	0.000695955	0.00251253	1
cg16174274	0.00314707	0.00103709	0.00251427	1
cg24483502	-0.00296985	0.000978632	0.00251598	1
cg26162582	-0.00623595	0.0020539	0.00251768	1
cg13792780	0.0036723	0.00121032	0.00252764	1
cg04016383	-0.0022015	0.000725971	0.00252897	1
cg20717585	-0.00740136	0.00244168	0.00253139	1
cg10111314	0.00300842	0.00099179	0.0025332	1
cg02792140	0.0028632	0.000944084	0.00253628	1
cg18569595	0.00255658	0.000843715	0.00254004	1
cg01288645	-0.00228364	0.000752993	0.00254153	1
cg23219762	-0.001908	0.000629291	0.00254195	1
cg16652264	-0.00317351	0.00104551	0.00254222	1
cg20936920	-0.00233912	0.000771505	0.00254255	1
cg02239453	0.00315274	0.00104051	0.00254704	1
cg18181703	0.00350458	0.00115684	0.00254797	1
cg21673873	0.00401727	0.00132652	0.00255405	1
cg10420542	-0.003227	0.00106485	0.00255609	1
cg12757310	-0.00338349	0.00111709	0.00255814	1
cg16558172	0.0033896	0.00111942	0.00256487	1
cg02273146	0.00222293	0.000732899	0.00256654	1
cg20931541	0.00294384	0.000972537	0.00257341	1
cg22566058	-0.00242361	0.000800625	0.00257421	1
cg26202358	-0.00251482	0.0008307	0.00257465	1
cg08718230	0.00269609	0.000890841	0.00257469	1
cg22543026	0.00299619	0.000990027	0.0025788	1
cg13958426	-0.00267258	0.000883103	0.00258337	1
cg13871037	-0.00357879	0.00118224	0.00258571	1
cg19505767	-0.00337121	0.00111464	0.0025878	1
cg03346415	-0.00213956	0.000707217	0.00259084	1
cg12918604	0.00505619	0.00167085	0.00259409	1
cg08256088	-0.00532663	0.00176155	0.00259537	1
cg05892626	-0.00194685	0.000643419	0.00259745	1
cg00262122	-0.00377651	0.0012491	0.00259958	1
cg03455458	-0.00167519	0.000554207	0.00260686	1
cg13510114	0.00214048	0.00070849	0.00261579	1
cg19843891	0.00921622	0.00305114	0.00262088	1
cg22040039	-0.00210922	0.000698177	0.00262167	1
cg09230756	-0.0056977	0.00188663	0.00262798	1
cg07096051	-0.00245092	0.000811399	0.00263313	1
cg14055153	0.00287042	0.000950751	0.00263317	1
cg00606496	0.00262062	0.000867482	0.00263849	1
cg01040361	0.00551301	0.00182629	0.0026389	1
cg05221369	0.0044214	0.00146452	0.00264491	1
cg00277927	0.00226382	0.000749739	0.00264563	1
cg06926146	-0.00392814	0.00130107	0.00264571	1
cg22578632	0.00592681	0.00196288	0.0026475	1
cg09399371	0.00612896	0.00203016	0.00264806	1
cg11418813	-0.00241849	0.000801416	0.00264909	1
cg23452289	-0.00672166	0.00222785	0.00265105	1
cg08531025	0.00635823	0.00210652	0.00265286	1
cg14658715	-0.00296482	0.000982299	0.00265301	1
cg09054528	-0.00279586	0.000926859	0.00265609	1
cg25259754	-0.002346	0.000777807	0.00265833	1
cg22807732	-0.0032459	0.00107607	0.00266308	1
cg01128480	0.0046534	0.00154312	0.00266342	1
cg25845374	0.00242036	0.000802451	0.00266461	1
cg10758227	0.00252521	0.000837023	0.00266515	1
cg26289450	0.00516241	0.00171156	0.00266793	1
cg25059899	-0.00324506	0.00107631	0.00267289	1
cg13114921	-0.00335226	0.00111174	0.0026792	1
cg03721641	0.00253481	0.000840904	0.00267975	1
cg20523179	-0.00171174	0.000567731	0.00268789	1
cg12473912	0.00598766	0.00198658	0.00269005	1
cg26508465	-0.00261854	0.00086893	0.0026903	1
cg19806849	-0.00436767	0.00144965	0.0026914	1
cg06007645	-0.00232195	0.000770325	0.0026915	1
cg06497051	0.00293451	0.000973866	0.0026918	1
cg11831006	-0.00455518	0.00151225	0.00269322	1
cg26069719	0.00230577	0.000765105	0.00269357	1
cg12820134	-0.0039769	0.00132007	0.00269606	1
cg07309943	0.00281276	0.000933265	0.00269736	1
cg26275799	0.00539125	0.00178642	0.00270037	1
cg27550152	0.00370041	0.00122785	0.0027008	1
cg04595446	-0.00293008	0.00097292	0.00270193	1
cg22429418	0.00399175	0.00132668	0.00272281	1
cg06970190	0.00465096	0.00154489	0.00272305	1
cg17470069	-0.00203894	0.000676827	0.00272337	1
cg08707963	0.00539299	0.00179187	0.00272434	1
cg08690634	-0.0058649	0.0019492	0.00272521	1
cg05404161	0.00276819	0.000919986	0.0027259	1
cg11191451	0.0018088	0.000600911	0.00272672	1
cg01130792	-0.00599753	0.00199387	0.0027305	1
cg01580340	-0.011778	0.00391587	0.00273832	1
cg22756942	0.00520076	0.00172857	0.00273836	1
cg02076607	0.0043297	0.00143989	0.00273925	1
cg14860857	0.00204284	0.000679582	0.00274714	1
cg16724148	-0.00357931	0.00119069	0.002748	1
cg12136716	-0.00221576	0.000736537	0.00274894	1
cg13463367	-0.00373538	0.00124186	0.00275022	1
cg26923428	-0.00252434	0.000839483	0.00275547	1
cg17616537	-0.00189346	0.000629918	0.00276016	1
cg00462460	-0.00357757	0.00118997	0.00276063	1
cg17661462	-0.00251768	0.000837465	0.00276088	1
cg19330213	-0.00235824	0.00078443	0.00276552	1
cg03517614	-0.00232675	0.00077456	0.00276556	1
cg11963233	-0.00300245	0.000999351	0.00276569	1
cg17291423	-0.00408739	0.00135917	0.00276975	1
cg16669455	-0.00327878	0.00109096	0.0027709	1
cg09136695	0.00433063	0.00144105	0.0027713	1
cg22368664	-0.00411381	0.00136939	0.00277219	1
cg24482350	-0.00261282	0.000869983	0.00277332	1
cg21332729	-0.00196958	0.000656005	0.00278004	1
cg13593530	-0.00376771	0.00125445	0.0027819	1
cg04865315	0.00243335	0.000810611	0.00278441	1
cg22693302	0.00283732	0.000944726	0.00278633	1
cg08885409	-0.00240249	0.000800056	0.00279085	1
cg15095327	-0.00288916	0.000962742	0.00279274	1
cg07691146	0.00442355	0.001474	0.0027933	1
cg20314490	-0.00289476	0.000964382	0.00279839	1
cg04569429	0.00437248	0.00145732	0.00280013	1
cg03892631	-0.00337351	0.00112393	0.00280369	1
cg16578549	-0.00266472	0.000887973	0.00280462	1
cg27542729	-0.0065927	0.00219789	0.0028075	1
cg02669225	-0.0018606	0.000620098	0.00281468	1
cg26394220	-0.00253127	0.000842702	0.00282098	1
cg12120947	-0.00269503	0.00089857	0.00282448	1
cg21570130	0.00271716	0.000906063	0.00282721	1
cg07096305	-0.00778781	0.00259871	0.00283259	1
cg16745104	0.00312284	0.00104167	0.00283547	1
cg17772163	0.00406517	0.00135496	0.00284578	1
cg21807034	-0.00261207	0.000871388	0.00284579	1
cg10429706	0.00243214	0.000811589	0.00284729	1
cg17332150	-0.00244011	0.000812521	0.00285112	1
cg11056569	-0.004234	0.00141376	0.00285637	1
cg07123182	0.0042637	0.00142424	0.00285999	1
cg11335133	0.00365068	0.00121902	0.00286004	1
cg09837385	0.00221368	0.000739559	0.00286542	1
cg18656577	0.0035609	0.0011888	0.00286566	1
cg19333507	-0.00226536	0.000756544	0.00286864	1
ch.2.65692908F	-0.00213199	0.000712051	0.00287183	1
cg03057712	-0.0060038	0.00200648	0.00287325	1
cg12577469	0.00465119	0.0015543	0.00287516	1
cg02898883	-0.00184587	0.000616559	0.00287784	1
cg04641400	-0.00351015	0.00117329	0.00288402	1
cg03331035	-0.00291953	0.000975936	0.00288599	1
cg01206418	0.00473421	0.00158293	0.0028865	1
cg15574362	0.00344164	0.00115008	0.00289038	1
cg16857548	-0.00319751	0.00106931	0.00289123	1
cg11560554	-0.00384447	0.00128581	0.00289516	1
cg00763190	0.00435203	0.00145477	0.00289641	1
cg27090988	0.00271409	0.000907818	0.00289804	1
cg24137567	0.00350232	0.00117184	0.00290774	1
cg11293572	0.00303616	0.00101578	0.0029093	1
cg01720945	-0.0019937	0.000666865	0.0029115	1
cg24701794	-0.00312819	0.00104685	0.00291297	1
cg14920061	0.00288387	0.000965137	0.00291362	1
cg27452109	-0.00221399	0.000740517	0.00291469	1
cg09351848	0.0038782	0.00129765	0.00291486	1
cg00553527	-0.00207642	0.000694681	0.00291582	1
cg24727433	0.00208236	0.000696693	0.00291653	1
cg26599989	-0.00252587	0.000845284	0.00291654	1
cg06152926	-0.00208601	0.000697957	0.00291682	1
cg05382497	0.00439557	0.00147106	0.0029199	1
cg06908550	-0.00311711	0.0010429	0.00292023	1
cg10353539	0.00310394	0.00103904	0.00292865	1
cg27492102	-0.00337135	0.00112848	0.0029297	1
cg13048967	0.00322858	0.00108147	0.002938	1
cg01095004	-0.00385854	0.00129249	0.00293844	1
cg18255166	-0.00304169	0.0010184	0.00293866	1
cg22226091	-0.00330878	0.00110789	0.00293925	1
cg26585868	0.0022101	0.000739787	0.00293953	1
cg13900100	0.00230764	0.000772619	0.00294332	1
cg16264807	0.00200683	0.000671946	0.00294336	1
cg11729430	-0.00195237	0.000654085	0.00294979	1
cg26639808	-0.00499609	0.00167433	0.00295076	1
cg21219851	-0.0021298	0.000713202	0.0029539	1
cg13242754	-0.0019144	0.000641132	0.00295401	1
cg01732952	0.00294395	0.000985991	0.00295403	1
ch.2.16090152F	-0.0028996	0.000971726	0.00296617	1
cg03245271	-0.00213327	0.00071499	0.00296855	1
cg19606731	0.00275434	0.00092317	0.00297213	1
cg19410789	0.00238327	0.000798862	0.00297242	1
cg12127282	0.00649909	0.00217971	0.00297271	1
cg01538969	-0.0030333	0.00101731	0.00297723	1
cg25843003	0.00590372	0.00197964	0.00297965	1
cg09975715	-0.00310582	0.00104204	0.00298513	1
cg09327276	-0.00420325	0.00140995	0.0029921	1
cg03549127	0.00312291	0.00104766	0.00299439	1
cg14356946	0.00941202	0.00315707	0.00299897	1
cg10286219	-0.00234387	0.000786211	0.00300181	1
cg21637826	0.0034958	0.00117369	0.00300718	1
cg03186972	0.00266114	0.000893855	0.00301687	1
cg21853989	-0.00179701	0.00060336	0.00301738	1
cg12774406	-0.00257396	0.000864268	0.00302285	1
cg24351382	-0.00238141	0.000799967	0.00302497	1
cg17420585	0.00354285	0.00119012	0.0030278	1
cg05671398	0.00296613	0.000996183	0.0030317	1
cg11016195	0.0037516	0.00126023	0.00303518	1
cg20941528	-0.00296996	0.000997984	0.00303922	1
cg09995105	-0.00200878	0.000674669	0.00303931	1
cg06344571	-0.00226977	0.000761886	0.00304204	1
cg07146119	0.002066	0.000693583	0.00304372	1
cg13241659	-0.00301857	0.00101493	0.00304529	1
cg20095609	-0.00442579	0.00148678	0.00304564	1
cg20900050	0.00273561	0.000919769	0.00304686	1
cg04515572	-0.00297122	0.00099859	0.00304976	1
ch.9.1678974F	0.00602165	0.00202433	0.00305879	1
cg13778208	0.00332702	0.00111927	0.00306881	1
cg23525243	-0.00536024	0.00180335	0.00306902	1
cg27395288	-0.00387662	0.00130399	0.00307282	1
cg12467264	-0.00627196	0.00211112	0.00307687	1
cg10143823	0.00285723	0.000961737	0.00308032	1
cg03528538	-0.00270786	0.000911479	0.00308131	1
cg23820560	-0.00229019	0.000770711	0.00308224	1
cg24733934	-0.00411072	0.00138391	0.00308372	1
cg03531211	0.0034456	0.00116002	0.00308377	1
cg14270494	0.00440268	0.00148114	0.003085	1
cg00105102	-0.00225039	0.000757179	0.00308634	1
cg27284398	0.00468886	0.0015747	0.0030867	1
cg07075238	0.00438356	0.00147601	0.00309131	1
cg10520319	0.00227077	0.000764443	0.00309312	1
cg03987806	0.00259392	0.000873573	0.00309375	1
cg02992767	0.00384411	0.00129421	0.00309592	1
cg22925888	-0.00266045	0.000896057	0.00310032	1
cg08187246	-0.00383809	0.00129306	0.00310445	1
cg12632249	-0.00392677	0.0013228	0.00310445	1
cg14608424	-0.00211918	0.000713612	0.00310859	1
cg00358456	0.00248317	0.000836678	0.0031088	1
cg24583468	0.00257038	0.000865882	0.00310922	1
ch.8.18261148F	-0.00406721	0.00136956	0.0031121	1
cg11401214	-0.00320245	0.00107559	0.0031178	1
cg00263307	0.00227058	0.000764898	0.00311818	1
cg05547902	-0.00261609	0.000881809	0.0031186	1
cg08402246	-0.00229602	0.000773479	0.00311918	1
cg02544317	-0.00214713	0.000723265	0.00311943	1
cg16531275	-0.00251454	0.000847415	0.00312006	1
cg07086674	-0.00255865	0.000861919	0.0031254	1
cg24895155	0.00617343	0.00208145	0.00312679	1
cg23117085	0.00508253	0.00170881	0.00312686	1
cg20231694	-0.00538909	0.00181691	0.00312901	1
cg11895489	-0.0037786	0.00127407	0.00313133	1
cg25420614	-0.00292239	0.000984923	0.00313232	1
cg14053764	-0.00260793	0.000879347	0.00313264	1
cg27482848	-0.00203505	0.000686068	0.00313299	1
cg14926149	0.00286936	0.000967252	0.00313334	1
cg04811114	-0.0041308	0.00138829	0.003134	1
cg17597631	-0.0037988	0.00128089	0.00313629	1
cg10466932	-0.00342252	0.00115428	0.0031429	1
cg24874555	-0.00880964	0.00297198	0.00314432	1
cg08684361	0.00394127	0.00132968	0.00314855	1
cg19948712	-0.00273332	0.000921662	0.00315128	1
cg17553149	-0.00987731	0.00333291	0.00315188	1
cg13806096	0.00325864	0.00109893	0.00315235	1
cg12264934	0.00608521	0.00205364	0.00315486	1
cg08521332	-0.00350924	0.00118443	0.00315827	1
cg24940706	0.00241342	0.000814699	0.00316362	1
cg06818786	0.00199373	0.000672727	0.00316776	1
cg26276650	-0.00388207	0.00131022	0.00317736	1
cg24839868	-0.00275958	0.000928344	0.00317763	1
cg22888902	-0.00278245	0.000939498	0.00318139	1
cg19253612	0.00207723	0.000700504	0.00318161	1
cg15702949	0.00241243	0.000814615	0.00318294	1
cg00267373	-0.0022199	0.000749387	0.00318328	1
cg16616521	0.00450618	0.00152147	0.00318521	1
cg06825448	0.00550154	0.00185849	0.00318825	1
cg03557725	0.00513943	0.00173614	0.0031895	1
cg06281205	-0.00217419	0.000733995	0.00319125	1
cg15163862	0.00354658	0.0011978	0.00319216	1
cg24810933	0.00386337	0.00130437	0.00320094	1
cg19534906	-0.00243959	0.000824023	0.00320592	1
cg12535744	-0.0019142	0.000647124	0.00320686	1
cg11284329	-0.0018743	0.000633311	0.00321179	1
cg18144544	0.00371762	0.0012561	0.00321321	1
cg24629972	0.00370259	0.00125207	0.00321676	1
cg01200651	-0.00244914	0.000827916	0.00321813	1
cg18101138	0.00626905	0.00211965	0.00322411	1
ch.14.679957F	-0.0115651	0.00390905	0.00322597	1
cg11126215	0.00197104	0.000666842	0.00323018	1
cg09024920	0.0035825	0.00121214	0.00323264	1
cg13562841	-0.0036207	0.00122507	0.0032336	1
cg03634854	0.00372126	0.00125892	0.00323433	1
cg23947050	-0.00244094	0.000825372	0.00323537	1
cg07734253	0.00158189	0.000535124	0.00323693	1
cg16785755	-0.00310319	0.0010501	0.00324139	1
cg05577926	-0.00228097	0.000771602	0.00324155	1
cg02247163	0.00323099	0.00109307	0.00324156	1
cg15776300	-0.0020387	0.000689607	0.00324362	1
cg19793905	-0.00453735	0.00153511	0.00324547	1
cg14168269	0.00250372	0.000847062	0.00324637	1
cg01851970	0.00197895	0.000669426	0.00324915	1
cg09183598	-0.00264723	0.000895427	0.00324918	1
cg16192707	0.00552031	0.0018677	0.00325174	1
cg19097374	-0.00156948	0.000531312	0.00325773	1
cg17821321	0.00348219	0.00117875	0.00326892	1
cg05645360	0.00252449	0.000854797	0.00326919	1
cg20078406	-0.00366193	0.00124066	0.00327421	1
cg05454961	0.00270554	0.000916059	0.00327431	1
cg01926269	-0.00230312	0.000780242	0.00328088	1
cg11219411	0.00406603	0.00137821	0.00328805	1
cg04025675	0.0039529	0.00134004	0.00329777	1
cg27049094	-0.00396654	0.00134365	0.0033001	1
cg09561419	-0.00234547	0.000794854	0.00330133	1
cg09081266	-0.00307307	0.00104179	0.00330177	1
cg24040948	-0.00200217	0.000678591	0.00330686	1
cg12840933	-0.00531587	0.00180294	0.00331021	1
cg14909842	0.00283878	0.000962926	0.0033105	1
cg00574379	-0.00455612	0.00154497	0.00331396	1
cg01709689	-0.00596348	0.00202296	0.00331422	1
cg07252575	-0.00221494	0.000751267	0.0033187	1
cg20429250	-0.0024433	0.000828579	0.00331931	1
cg19348622	0.00262662	0.000890916	0.00332494	1
cg18079006	-0.00234411	0.000795455	0.00332608	1
cg14566393	-0.00585004	0.00198525	0.00332668	1
cg21537729	-0.00233175	0.000791084	0.00332988	1
cg10925433	0.00609065	0.00206602	0.00333111	1
cg03561071	-0.00302104	0.00102488	0.00333131	1
cg06862692	0.00235097	0.00079765	0.00333562	1
cg19360562	0.00195441	0.000663606	0.00335105	1
cg13548081	0.00387909	0.0013155	0.00335228	1
cg18367268	0.00324753	0.00110295	0.00336097	1
cg02331450	0.00201232	0.000683707	0.00336297	1
cg06940705	0.00327073	0.00111078	0.00336425	1
cg13205571	0.00347097	0.00117851	0.00336493	1
cg25325053	0.00328227	0.00111449	0.00336538	1
cg13045351	-0.00781509	0.00265513	0.00336538	1
cg25553841	-0.00211578	0.000719064	0.00337084	1
cg07744648	0.00386261	0.0013118	0.00337386	1
cg13521940	0.00213594	0.000725962	0.00337554	1
cg14535116	-0.00483451	0.00164063	0.00337872	1
cg12564097	-0.00546295	0.00185602	0.00338166	1
cg18224729	-0.00207326	0.000704475	0.00338418	1
cg19987425	-0.00277379	0.000943074	0.00338635	1
cg26641022	-0.00203756	0.00069245	0.00338718	1
cg21075678	-0.0031352	0.00106584	0.00338765	1
cg07742017	-0.00218664	0.000742989	0.00338878	1
cg27651229	-0.00383797	0.0013051	0.00338885	1
cg01621390	0.00218028	0.000741434	0.00339105	1
cg26385085	-0.00235823	0.000801523	0.00339267	1
cg22108646	-0.00256401	0.000871658	0.00339269	1
cg20940607	0.00165836	0.000563804	0.0033958	1
cg04463551	-0.00213117	0.000724872	0.00339616	1
cg20448089	-0.00442494	0.00150501	0.00339872	1
cg18105529	-0.00261957	0.000890857	0.00340004	1
cg26303777	-0.00481737	0.00163294	0.00340309	1
cg03502656	0.00535332	0.00182079	0.00340486	1
cg04872603	-0.00221061	0.000751617	0.00340547	1
cg25411363	-0.00192621	0.000654848	0.00340625	1
cg11618193	-0.00461403	0.0015691	0.0034074	1
cg14919164	-0.00338554	0.00115032	0.00340854	1
cg20951444	0.00272875	0.000928328	0.00340865	1
cg26344619	0.0020484	0.000697044	0.00341112	1
cg27146824	-0.0024191	0.000822813	0.00341125	1
cg23270841	-0.00219932	0.000747993	0.00341584	1
cg20935542	0.00239789	0.000815494	0.0034168	1
cg24982541	-0.00463233	0.00157647	0.00341697	1
cg24139009	0.00241278	0.000820995	0.00342954	1
cg00959259	0.00493404	0.00167978	0.00343136	1
cg23184638	-0.00288449	0.000981866	0.00343392	1
cg11643285	-0.00231418	0.000787971	0.00343613	1
cg06709324	0.00235215	0.000800823	0.00343861	1
cg15113090	-0.00209759	0.000714011	0.00343965	1
cg05710512	-0.00199975	0.000680797	0.00344622	1
cg06761421	-0.00354115	0.00120676	0.00346095	1
cg06689388	-0.0019644	0.000669242	0.00346204	1
cg16506114	0.00471572	0.00160673	0.00346295	1
cg01744331	0.00450723	0.00153635	0.00346622	1
cg09982321	0.00287972	0.000981744	0.0034707	1
cg02365577	-0.00263259	0.000897262	0.00347434	1
cg03752104	0.00202879	0.00069167	0.00348048	1
cg27008678	0.00307651	0.00104871	0.00348194	1
cg05374263	-0.00220666	0.000751625	0.00348471	1
cg00627998	-0.00247562	0.00084417	0.00348857	1
cg01842837	-0.00192529	0.000656551	0.00349608	1
cg05131732	-0.00278363	0.000949039	0.00349742	1
cg01808879	0.0037137	0.00126697	0.00350146	1
cg02095530	-0.00222841	0.000760233	0.00350837	1
cg03988279	0.00266719	0.000910042	0.00351382	1
cg20057198	-0.00987686	0.00336472	0.00351467	1
cg11179629	0.00634663	0.00216649	0.00351786	1
cg13280041	-0.00457516	0.00156188	0.00351846	1
cg19856520	0.00154886	0.000528601	0.0035255	1
cg21284376	0.00246994	0.000843381	0.00352721	1
cg21336300	-0.00413147	0.00140961	0.0035297	1
cg18536827	-0.00202469	0.000691261	0.00353389	1
cg13828873	-0.00479371	0.00163673	0.00353472	1
cg23573665	-0.00631437	0.00215708	0.00353707	1
cg07723855	0.00213689	0.000729583	0.00354029	1
cg10349498	-0.00568471	0.00194212	0.00354073	1
cg10930027	-0.00209791	0.000716472	0.00354382	1
cg09135584	0.00370378	0.00126499	0.00354779	1
cg24673221	-0.00404701	0.00138213	0.00355001	1
cg03567622	-0.00197955	0.000676254	0.00355096	1
cg01990997	-0.00582423	0.00198976	0.00355472	1
cg18956956	-0.00273337	0.000934123	0.00355791	1
cg26364097	-0.002182	0.000745623	0.00356729	1
cg07245476	0.00641934	0.00219399	0.00357257	1
cg07473030	0.00245259	0.000838129	0.00357268	1
cg06704884	0.00261323	0.000893361	0.00357279	1
cg07138686	-0.00227344	0.000777054	0.00357435	1
cg04589673	-0.00230594	0.000788087	0.00357622	1
cg26381592	0.0028856	0.0009864	0.00357751	1
cg05310185	0.00368927	0.00126103	0.00357925	1
cg11965966	-0.00418651	0.00143197	0.00358113	1
cg09297626	-0.00319865	0.00109414	0.00358164	1
cg01221637	0.00174303	0.000596035	0.00359412	1
cg18778965	-0.0020643	0.00070647	0.0035971	1
cg26065792	0.00207106	0.00070785	0.0036006	1
cg11340785	0.00222513	0.000754292	0.00360061	1
cg19355929	-0.00430017	0.00147145	0.00360301	1
cg15647050	-0.00400119	0.00136961	0.00360335	1
cg26034629	-0.00294716	0.0010085	0.0036035	1
cg08373477	-0.00195017	0.000666485	0.0036081	1
cg24159547	-0.00347637	0.00118937	0.00360947	1
cg05808246	-0.0031102	0.00106412	0.00361184	1
cg22604777	0.00221012	0.000756859	0.00362153	1
cg18746334	0.00349018	0.00119526	0.00362263	1
cg13096721	0.00456896	0.00156433	0.00362322	1
cg20154816	-0.00213372	0.000730571	0.00362953	1
cg22377237	0.00149304	0.000511303	0.00363633	1
cg25099154	0.00287464	0.000985065	0.00364419	1
cg22750384	-0.00357817	0.00122574	0.00364626	1
cg21166916	0.00216063	0.000740397	0.00365098	1
cg27605414	-0.00231831	0.000794237	0.00365286	1
cg26272260	-0.00225824	0.000774017	0.00366558	1
cg18810664	0.00397404	0.00136262	0.00366613	1
cg16296536	-0.00560345	0.0019216	0.00367074	1
cg27469606	0.00257941	0.000884638	0.00367186	1
cg17927847	-0.00252386	0.000865577	0.00367452	1
cg14651457	0.00261919	0.0008979	0.00367477	1
cg10120807	-0.00179443	0.000615191	0.00367528	1
cg06623274	0.00260814	0.000894477	0.00368021	1
cg09262197	-0.00397019	0.0013621	0.00368137	1
cg09182189	0.00232302	0.000797278	0.00369267	1
cg14725109	-0.00418806	0.0014372	0.00369796	1
cg19773547	0.00710633	0.00243842	0.00370009	1
cg14288066	-0.00320882	0.00110106	0.00370141	1
cg19692929	0.00469066	0.00161006	0.00370222	1
cg26279371	-0.00298223	0.00102333	0.00370797	1
cg10706069	0.00302245	0.00103728	0.00371247	1
cg05222958	-0.00369589	0.0012692	0.00371303	1
cg20205227	-0.00213922	0.000734166	0.00372041	1
ch.20.209864F	-0.00588105	0.0020189	0.00372493	1
ch.21.29704823F	0.00232875	0.000799501	0.00372681	1
cg18858976	-0.00178595	0.000613232	0.00372866	1
cg16796151	-0.00294363	0.00101096	0.00373023	1
cg19484995	0.00286003	0.000982105	0.00373616	1
cg00057092	-0.00203484	0.000698998	0.00373905	1
cg00947586	0.00225201	0.000773643	0.00374065	1
cg00987461	0.00251478	0.000862994	0.00374328	1
cg16198571	0.00231738	0.000796174	0.00374443	1
cg04767522	0.00410985	0.00141222	0.00375071	1
cg26663590	-0.00329798	0.00113373	0.00375075	1
cg00883505	-0.0022195	0.000762574	0.0037512	1
cg07385926	0.00359254	0.00123454	0.00375146	1
cg12898849	0.00240154	0.00082552	0.00375258	1
cg11108269	-0.00416908	0.00143237	0.00375366	1
cg22577438	-0.0020965	0.000720621	0.00376467	1
cg15895925	0.0034042	0.00116994	0.00376522	1
cg14708893	-0.00497057	0.00170877	0.00376632	1
cg02590088	-0.00348663	0.00119906	0.00376637	1
cg23500537	-0.00312601	0.00107527	0.00377134	1
cg08160826	0.00509342	0.0017518	0.00377244	1
cg14477780	0.00429375	0.00147587	0.00377276	1
cg11143486	-0.0045248	0.00155661	0.00377394	1
cg13387854	-0.00656001	0.0022568	0.00377412	1
cg24844202	0.00284365	0.000977869	0.00378265	1
cg01030973	0.00251193	0.00086403	0.00378524	1
cg11405216	-0.00280186	0.000963719	0.00378634	1
cg12721730	-0.00517226	0.00178024	0.00379217	1
cg08076158	-0.0054184	0.0018644	0.00379477	1
cg03214005	0.00301385	0.0010369	0.00379533	1
cg03863817	0.00525638	0.00180944	0.00379758	1
cg19903298	-0.00231338	0.000796195	0.00379827	1
cg27069285	0.00443085	0.00152462	0.00379862	1
cg07769277	-0.00234337	0.00080679	0.00380055	1
cg03286774	-0.00299043	0.00102946	0.00380155	1
cg01201932	0.00357074	0.00122941	0.00380211	1
cg23442187	0.00405695	0.00139608	0.00380445	1
cg17039428	-0.00578164	0.00199058	0.00380629	1
cg01573306	0.00407632	0.00140369	0.00381149	1
cg01553090	-0.00347331	0.00119595	0.00381235	1
cg15779609	-0.00197041	0.000678537	0.00381722	1
cg09496634	-0.0047683	0.00163836	0.00382061	1
cg03560597	0.00219667	0.000756671	0.00383023	1
cg02949186	0.00174424	0.000600891	0.00383023	1
cg27369286	0.00215154	0.0007412	0.00383451	1
cg14178306	-0.00263304	0.000906701	0.00383736	1
cg20722590	0.00339979	0.001172	0.00384754	1
cg05557233	-0.00827476	0.0028531	0.00385296	1
cg06386482	-0.00508129	0.00174708	0.00385383	1
cg10680180	-0.00270726	0.000933497	0.00385454	1
cg17051623	-0.00220328	0.000759361	0.00385749	1
cg20568497	-0.00760387	0.00262187	0.00386259	1
cg06562865	0.00345924	0.00118478	0.00386272	1
cg23631070	-0.00435034	0.00149999	0.00386416	1
cg00871453	-0.0026382	0.00090943	0.00386604	1
cg20945472	0.00374005	0.00128918	0.00386647	1
cg01839639	0.00217153	0.000749181	0.00387375	1
cg04673837	-0.00195675	0.000674866	0.00387429	1
cg04096096	0.00327616	0.00113067	0.00388733	1
cg01798443	-0.00342206	0.00118131	0.00389454	1
cg13152130	-0.00203169	0.000701374	0.00389552	1
cg19995471	0.00320174	0.00110532	0.00389683	1
cg11142506	-0.00250738	0.000865295	0.00389684	1
cg20303850	-0.00219678	0.000758089	0.00389947	1
cg09872774	-0.00231536	0.00079919	0.00390436	1
cg16397563	-0.00610966	0.0021072	0.00390883	1
cg11838007	-0.00190328	0.000656827	0.00391016	1
cg07830644	-0.00240411	0.000830282	0.00391021	1
cg20143789	0.00191781	0.000660385	0.00391054	1
cg11728900	0.00261007	0.000901061	0.0039115	1
cg25866895	-0.00456569	0.0015745	0.00391162	1
cg11401293	-0.00180175	0.000622244	0.00391208	1
cg01215356	0.00201649	0.00069469	0.00391571	1
cg21533216	-0.00255331	0.000881286	0.00391772	1
cg16784970	-0.00196413	0.000678066	0.00392143	1
cg17846621	-0.0018833	0.000649784	0.00392404	1
cg23878490	0.00382843	0.00132196	0.00392639	1
cg10883421	0.00329536	0.00113862	0.00393049	1
cg25812146	-0.00257092	0.000882208	0.00393374	1
cg14583686	-0.00210826	0.000728338	0.00394339	1
cg18504937	-0.0041166	0.00142319	0.00394942	1
cg13982456	-0.00440041	0.00152142	0.00395127	1
cg05372499	0.00194851	0.00067374	0.00395302	1
cg16949539	0.00332521	0.00114918	0.00395411	1
cg01644979	0.00292195	0.00100926	0.0039567	1
cg21917740	-0.00637989	0.00220591	0.00395694	1
cg05245170	-0.00553993	0.00191595	0.00396148	1
cg10453602	-0.00583532	0.0020184	0.00396577	1
cg26912069	-0.00232181	0.000803271	0.00397323	1
cg17492855	-0.00266549	0.000921837	0.0039733	1
cg06490744	0.00276366	0.000956029	0.00397761	1
cg18412546	-0.00303535	0.00104945	0.00397842	1
cg26482665	-0.0053871	0.0018585	0.00397915	1
cg27396824	-0.00345085	0.00119322	0.00397948	1
cg01350728	-0.00380409	0.00131653	0.00398522	1
cg21869704	-0.0022193	0.000767856	0.00398839	1
cg06142326	-0.00410331	0.00142004	0.00398853	1
cg16705353	0.00226579	0.00078375	0.00398992	1
cg08276062	-0.00245777	0.000850578	0.00398999	1
cg12866859	0.00221778	0.000767562	0.0039953	1
cg19589811	-0.00339671	0.00117511	0.0039955	1
cg17051905	0.00421	0.00145716	0.00399925	1
cg19604369	-0.00255004	0.00088281	0.00400196	1
cg17542176	0.00646559	0.00223906	0.00400886	1
cg07931631	0.00216307	0.000748809	0.00401017	1
cg01897424	-0.00286566	0.000992247	0.00401071	1
cg02110048	-0.00385788	0.00133632	0.0040175	1
cg01012295	0.0039579	0.00136948	0.00401909	1
cg10454193	-0.00324976	0.0011257	0.00402047	1
cg04084892	-0.00329391	0.00114084	0.00402297	1
cg08111629	-0.00557124	0.00193007	0.00402335	1
cg08436467	-0.00258438	0.000894987	0.00402447	1
cg04819214	-0.00227266	0.000787054	0.00402853	1
cg25401140	0.00183417	0.00063505	0.00402884	1
cg25568241	0.00325728	0.00112848	0.00402945	1
cg09592244	0.00598835	0.00207154	0.00403065	1
cg26402555	0.0031201	0.00108093	0.00403716	1
cg11087819	-0.00478412	0.00165772	0.00403962	1
cg11369301	-0.00181642	0.000629626	0.00404277	1
cg19920161	0.00308371	0.00106791	0.00404451	1
cg22140846	-0.00594205	0.00205963	0.00404482	1
cg19181160	0.00192319	0.000666342	0.00404959	1
cg07853919	0.00232407	0.000805854	0.00405663	1
cg19078520	0.00247732	0.000858508	0.0040603	1
cg07801448	0.00349034	0.00121049	0.00406924	1
cg01607530	-0.00428377	0.00148582	0.0040693	1
cg20807701	0.00194861	0.0006755	0.00406937	1
cg07008343	0.00396681	0.00137568	0.0040712	1
cg17765178	-0.00345224	0.00119583	0.00407802	1
cg17980786	-0.00238338	0.000826896	0.00408405	1
cg17921412	0.00481778	0.00167144	0.00408801	1
cg16117653	-0.00199756	0.000692823	0.00408865	1
cg09451613	-0.00565509	0.00196253	0.00408939	1
cg19433037	-0.00330343	0.00114618	0.00409534	1
cg05614720	-0.00185422	0.000643652	0.00409555	1
cg19776593	-0.00317532	0.00110228	0.00410156	1
cg16298016	0.0027171	0.000942775	0.00410189	1
cg26610739	-0.00697904	0.00242258	0.00410457	1
cg18937827	-0.00327388	0.00113647	0.00410729	1
cg01804627	-0.00255674	0.000887511	0.00410953	1
cg02882979	-0.00553642	0.00191994	0.00411692	1
cg14756878	-0.00217458	0.000755297	0.00412091	1
cg14950169	-0.00395705	0.00137406	0.00412334	1
cg05189570	-0.0023295	0.000808721	0.00412358	1
cg15179515	-0.00384615	0.0013361	0.00412373	1
cg15896593	-0.00348493	0.0012106	0.00413263	1
cg14189678	-0.00321596	0.0011175	0.0041351	1
cg18123581	-0.00389284	0.00135208	0.00413511	1
cg25982561	0.00273521	0.000949389	0.00413689	1
cg26680428	-0.00266028	0.000924514	0.00414045	1
cg13734410	0.0025643	0.000890898	0.00414246	1
cg08082455	-0.00290039	0.00100809	0.00414297	1
cg22686022	0.00206013	0.000715677	0.0041435	1
cg14595003	0.0052837	0.00183559	0.00415153	1
cg17426138	-0.00321033	0.00111589	0.00415895	1
cg25817244	-0.00446737	0.00155345	0.00416227	1
cg00113315	-0.00220493	0.000766241	0.00416367	1
cg12600021	-0.0027617	0.000960233	0.00416496	1
cg18817487	0.00340159	0.001183	0.00416607	1
cg00240734	0.00326084	0.001134	0.00416708	1
cg03639367	-0.00227037	0.00078966	0.00416886	1
cg06127541	-0.00205028	0.000712974	0.00417034	1
cg00026362	-0.00352067	0.00122447	0.00417076	1
cg16484018	-0.00365589	0.00127098	0.00417114	1
cg02330352	-0.0031442	0.00109393	0.00418456	1
cg11214757	-0.0110622	0.00384975	0.00419023	1
cg13572260	-0.00337439	0.0011742	0.00419377	1
cg12031840	-0.00222407	0.000773827	0.00419394	1
cg04864586	-0.00218488	0.000760464	0.00419528	1
cg19021466	-0.00425588	0.00148031	0.00419614	1
cg15184495	0.00500673	0.00174267	0.00419657	1
cg05043311	-0.00220429	0.000766971	0.00420103	1
ch.8.314562F	-0.00232097	0.00080778	0.00420254	1
cg23915487	0.00435879	0.00151725	0.00420313	1
cg13430745	-0.00447204	0.0015573	0.00421498	1
cg20304857	-0.00236689	0.000823775	0.00421895	1
cg09730836	-0.00178937	0.000622891	0.00422358	1
cg03553358	0.00363256	0.00126494	0.0042242	1
cg04171665	-0.00190359	0.000662849	0.00422423	1
cg16590190	-0.00644076	0.00224352	0.00422556	1
cg03348196	-0.00249937	0.000870319	0.00422658	1
cg14225195	-0.00301242	0.00104927	0.00422709	1
cg12666921	-0.00178149	0.000620324	0.00422986	1
cg23838943	-0.00195371	0.000680655	0.00423168	1
cg08799809	0.00570068	0.00198552	0.00423336	1
cg19026573	0.00284643	0.000991512	0.00423418	1
cg26514578	0.00471022	0.00164121	0.00423746	1
cg09107161	-0.00699608	0.00243727	0.00423786	1
cg01715680	-0.00264998	0.000922983	0.0042393	1
cg06870484	-0.00251402	0.000875521	0.00423936	1
cg08391709	-0.00291347	0.00101486	0.00423976	1
cg04485956	0.00639804	0.00222732	0.00424589	1
cg24945092	-0.00190025	0.000662022	0.00424806	1
cg23077820	-0.00324996	0.00113242	0.0042486	1
cg14509902	0.00482659	0.00168225	0.00425289	1
cg01860897	0.00223893	0.000780667	0.00426334	1
cg17865033	-0.00183701	0.000640276	0.00426652	1
cg18081393	-0.00308984	0.00107732	0.00426825	1
cg17051178	0.00317758	0.00110762	0.00426984	1
cg20564664	0.002294	0.000799656	0.00426989	1
cg12627299	-0.00219549	0.000765553	0.00427006	1
cg02262622	-0.00222731	0.000776437	0.00427502	1
cg21746339	0.00275196	0.000958911	0.00427511	1
cg01128794	0.00397907	0.00138736	0.00427567	1
cg11829203	0.00196744	0.000686206	0.00427698	1
cg17509561	0.00268604	0.000936845	0.00427756	1
cg03512096	-0.00381963	0.00133153	0.00427808	1
cg00442205	-0.010309	0.00359394	0.00427976	1
cg16903782	0.00220835	0.000769946	0.00428263	1
cg11739566	-0.00188612	0.000657788	0.00428592	1
cg09714458	-0.00493274	0.00172118	0.00429041	1
cg07372034	0.00328111	0.00114461	0.00429177	1
cg13518625	0.00443132	0.00154629	0.0042921	1
cg03266048	0.00360225	0.00125645	0.0042928	1
cg08238444	-0.00224776	0.00078445	0.00429719	1
cg26836233	-0.00341009	0.00118948	0.0042993	1
cg20011974	-0.00531144	0.0018527	0.00430098	1
cg13312968	0.00220861	0.000770728	0.00430337	1
cg17035757	-0.00197272	0.000688488	0.00430554	1
cg27088726	-0.00668261	0.00233214	0.00430778	1
cg11433553	-0.0025159	0.000877954	0.00431517	1
cg18044963	-0.00392746	0.00137049	0.00431547	1
cg12551394	-0.00432814	0.00150819	0.00431618	1
cg21085036	-0.00459059	0.00160288	0.00431666	1
cg03941587	0.00292334	0.00101974	0.0043211	1
cg07105412	0.00310248	0.00108347	0.00432601	1
cg02215357	-0.00404629	0.00141325	0.00432866	1
cg02884280	0.00213814	0.000746845	0.00433489	1
cg17343671	0.00467759	0.00163355	0.00433778	1
cg00533811	0.00318211	0.00111175	0.00434477	1
cg04913057	-0.00578737	0.00202108	0.00434837	1
cg18642177	-0.00453059	0.00158336	0.00435238	1
cg22235873	0.00257104	0.000898391	0.00435258	1
cg14021286	-0.00236676	0.00082693	0.00435446	1
cg01925469	-0.00195957	0.000684438	0.00435625	1
cg25552705	-0.00199686	0.000697572	0.00435835	1
cg15757793	-0.00364867	0.00127492	0.00435862	1
cg18022279	0.00194252	0.00067886	0.0043625	1
cg24371438	0.00259875	0.000907942	0.00436382	1
cg27641820	0.00169949	0.000593873	0.00437196	1
cg09107180	0.00304988	0.00106598	0.0043783	1
cg16589950	-0.00253865	0.000887868	0.00438175	1
cg01126080	-0.00308993	0.00108007	0.00438494	1
cg14504499	0.00237893	0.000832167	0.00438767	1
cg01889112	0.00289943	0.00101403	0.00439148	1
cg08133486	0.00425407	0.001488	0.00439495	1
cg23122109	0.00362723	0.00126865	0.00439751	1
cg11802806	-0.00210634	0.000736674	0.00439878	1
cg04600077	0.00558621	0.00195466	0.00439966	1
cg16786640	-0.00763785	0.00267281	0.00440309	1
cg03235479	0.00708191	0.00247857	0.00440772	1
cg15475427	0.00510419	0.00178389	0.00441253	1
cg18475643	-0.00379257	0.00132719	0.00441308	1
cg24664957	-0.00440791	0.00154299	0.00441678	1
cg08473752	-0.00274657	0.000961406	0.00442004	1
cg23799375	-0.00411416	0.00144059	0.00442714	1
cg22268271	0.00275742	0.000965316	0.00442844	1
cg23092086	-0.0039676	0.0013885	0.00443112	1
cg08934443	-0.00234528	0.000820946	0.00443334	1
cg11915787	-0.00279086	0.000977254	0.00443819	1
cg19026811	0.00458528	0.00160097	0.0044391	1
cg16391727	0.00258763	0.000906273	0.00444055	1
cg22113187	0.00179718	0.000629352	0.00444482	1
cg03674496	-0.00194723	0.000682107	0.00444579	1
cg03671556	0.0034573	0.00121113	0.00444777	1
cg27370185	-0.00337851	0.00118369	0.00445648	1
cg24276988	0.00353322	0.00123745	0.00445738	1
cg21572914	-0.00328563	0.00115173	0.00446959	1
cg14642432	-0.00595082	0.00208604	0.00447073	1
cg05792312	0.00283092	0.00098879	0.00447115	1
cg13174009	0.00276466	0.000969086	0.00447515	1
cg24576620	-0.00284495	0.000996903	0.00447717	1
cg00094006	-0.0022451	0.00078664	0.00447789	1
cg17743939	-0.00247139	0.000866349	0.00448036	1
cg13437146	0.00375546	0.00131658	0.00448153	1
cg11156873	0.00459561	0.00160901	0.00448278	1
cg12167284	-0.00504296	0.00176781	0.0044884	1
cg12951849	0.00383999	0.00134648	0.00449429	1
cg07511409	-0.00297308	0.00104271	0.00449514	1
cg09563617	-0.00244993	0.000859105	0.00450182	1
cg12122509	0.00173321	0.000607649	0.00450201	1
cg03977294	0.0039316	0.00137787	0.00450405	1
cg06607519	-0.00212806	0.00074624	0.00450496	1
cg18016304	0.0051979	0.00182037	0.00450695	1
cg09180820	-0.0019164	0.00067216	0.00451392	1
cg26946114	-0.00358664	0.00125856	0.00451554	1
cg22821220	-0.00252788	0.000886832	0.00451831	1
cg21838334	-0.00338038	0.00118584	0.00451891	1
cg01489057	0.00370335	0.0012998	0.00452362	1
cg24366557	0.00291678	0.00102366	0.0045265	1
cg02075820	-0.00333822	0.00117153	0.0045278	1
cg21928627	-0.00240012	0.000842775	0.0045467	1
cg25610029	-0.0018396	0.000645747	0.00454997	1
cg09335712	-0.00237375	0.000833302	0.00455091	1
cg04857881	0.0032018	0.00112421	0.00455644	1
cg25557018	0.00264392	0.000928379	0.00455693	1
cg03702477	0.0058066	0.00203845	0.00455897	1
cg26157270	-0.00367445	0.00129119	0.00457133	1
cg11880892	-0.00211899	0.000744168	0.00457271	1
cg11826708	0.00162386	0.000570754	0.00458693	1
cg09753006	0.00269433	0.000947151	0.00458746	1
cg12379954	-0.00202489	0.000711391	0.00458829	1
cg17737471	-0.00215052	0.000755644	0.00459012	1
cg21046202	-0.0022233	0.000781702	0.00459062	1
cg13041595	0.00458113	0.00161065	0.00459108	1
cg15480056	-0.00178828	0.000628571	0.00459133	1
cg06242000	-0.00388206	0.00136438	0.00459369	1
cg06669056	-0.0021524	0.000756038	0.00459538	1
cg26271435	-0.00356375	0.00125324	0.00460623	1
cg14377791	0.00319665	0.00112445	0.00461134	1
cg22744079	-0.00604151	0.00212425	0.0046119	1
cg06646494	-0.00207258	0.000729076	0.00461233	1
cg13574449	-0.00278372	0.000979138	0.00461611	1
cg25897251	-0.00371929	0.00130868	0.00462149	1
cg06183150	-0.00356223	0.0012529	0.00462376	1
cg21446171	0.00337939	0.00118899	0.00462386	1
cg18814228	-0.00237471	0.000835265	0.00462865	1
cg13453110	0.00457758	0.00161052	0.00463723	1
cg22395942	-0.00177038	0.000622953	0.00463744	1
cg14563868	0.00233907	0.000822832	0.00464259	1
cg23864514	0.00329226	0.0011583	0.00464264	1
cg17897148	0.00190511	0.000670375	0.00464416	1
cg16569813	-0.00192093	0.00067526	0.0046445	1
cg07129924	-0.00436128	0.00153502	0.0046483	1
cg23009818	-0.00379128	0.00133471	0.00464995	1
cg16488035	-0.00247582	0.00087131	0.004654	1
cg19809052	-0.00203298	0.000714998	0.00465576	1
cg23395692	-0.00161289	0.00056795	0.00465831	1
cg12446151	-0.00213545	0.000751606	0.00466443	1
cg01590693	0.00305399	0.00107579	0.00466691	1
cg16522412	-0.0029094	0.00102477	0.00467065	1
cg01839264	-0.00195121	0.000686965	0.00467983	1
cg10842126	-0.00383364	0.00135047	0.00468124	1
cg16533146	-0.00365511	0.00128791	0.00468236	1
cg13249850	-0.00244013	0.000859282	0.00468762	1
cg25297146	0.00162395	0.000572063	0.00468872	1
cg25674613	0.00530722	0.00186992	0.00469279	1
cg22378678	0.00313782	0.00110514	0.00469914	1
cg26289980	0.0035321	0.00124521	0.00470037	1
cg19160878	-0.00299504	0.0010559	0.00470772	1
cg03573529	-0.00336198	0.00118539	0.00470773	1
cg15192909	-0.00427837	0.00150815	0.00470892	1
cg04887807	-0.00795572	0.00280562	0.0047136	1
cg27161488	0.00336014	0.00118465	0.00471393	1
cg04002021	-0.00372492	0.0013128	0.00471448	1
cg17713715	0.00212838	0.000750162	0.00471502	1
cg00243527	0.00375274	0.00131904	0.00472486	1
cg24879939	0.00350334	0.00123458	0.00473022	1
cg14431001	-0.00457411	0.00161372	0.00473224	1
cg25397849	-0.0018732	0.000660927	0.00473475	1
cg15727545	-0.00276813	0.000976224	0.0047348	1
cg06390363	-0.00664894	0.00234609	0.00474104	1
cg24364084	0.00285189	0.00100627	0.00474594	1
cg03039974	0.00238054	0.000839791	0.00474801	1
cg05228196	-0.00192922	0.000680469	0.00475046	1
cg02477579	0.00266673	0.000941052	0.00475214	1
cg14616541	0.00265558	0.000936817	0.0047565	1
cg15644539	0.00379828	0.00134001	0.0047579	1
cg00790847	-0.00221918	0.000782922	0.0047612	1
cg01020980	0.00170387	0.000601309	0.00476389	1
cg10608636	0.00308053	0.00108694	0.00476498	1
cg04080041	0.00585523	0.00206741	0.00476583	1
cg14144559	0.00319582	0.00112824	0.00477594	1
cg03010907	0.00252972	0.000893452	0.00477641	1
cg00116315	0.00556777	0.00196605	0.00478043	1
cg03484490	-0.00329616	0.00116394	0.00478062	1
cg27162629	0.00339201	0.00119781	0.00478518	1
cg01047025	-0.0040718	0.00143752	0.00478583	1
cg06963109	-0.00189657	0.000669757	0.00478894	1
cg01915885	-0.00335394	0.00118262	0.00479579	1
cg23199238	0.00435733	0.00153895	0.00479652	1
cg27154651	0.00376535	0.00132833	0.00479808	1
cg21894883	0.00265847	0.000939099	0.0047991	1
cg10359143	-0.0053635	0.00189528	0.00480039	1
cg05554885	0.00329528	0.00116424	0.00480171	1
cg05508558	0.00239608	0.00084678	0.00480287	1
cg08066407	0.00280293	0.000990648	0.00480511	1
cg07313814	-0.0020282	0.000716607	0.00481003	1
cg04413226	-0.00324946	0.00114772	0.00481075	1
cg16661209	-0.00316825	0.00111976	0.00481166	1
cg27046920	-0.00267722	0.000946188	0.00481373	1
cg21910736	-0.0022337	0.000789177	0.00481437	1
cg21615171	0.00173079	0.000611482	0.0048148	1
cg18809074	-0.00293017	0.00103577	0.00481524	1
cg03613625	-0.00216376	0.000764894	0.00481767	1
cg05329976	-0.00319828	0.00113042	0.00481798	1
cg16104869	-0.0021518	0.000760184	0.00481908	1
cg26612088	0.00360832	0.00127526	0.00482143	1
cg12054318	-0.00214089	0.000756728	0.00482182	1
cg03639429	-0.00229252	0.000810579	0.00482837	1
cg02524336	-0.00199581	0.000705856	0.0048338	1
cg10199730	-0.00345953	0.001223	0.00483423	1
cg12930795	-0.00403209	0.00142604	0.0048344	1
cg06824006	0.00241993	0.000855425	0.00483642	1
cg07898713	0.00345677	0.00122246	0.00483879	1
cg11795680	-0.00188105	0.000665079	0.00483934	1
cg09007290	-0.00507757	0.00179602	0.00484546	1
cg07426533	-0.00387059	0.00136935	0.00484725	1
cg10636490	0.00463606	0.00164037	0.00485323	1
cg03984405	0.00446423	0.00157937	0.00485672	1
cg17212289	-0.0016373	0.000579182	0.00486158	1
cg16348470	-0.00531695	0.0018812	0.00486577	1
cg08456666	-0.00206268	0.000730011	0.00486884	1
cg12130797	-0.0027773	0.000983033	0.00487387	1
cg01153342	0.00184373	0.000652751	0.00487777	1
cg02280855	0.00225076	0.000796596	0.00488697	1
cg07318398	-0.00344686	0.00122026	0.00489064	1
cg26668430	0.00389936	0.00138103	0.00489903	1
cg16248432	0.00317519	0.00112445	0.00490463	1
cg15096466	-0.00184056	0.000651782	0.0049081	1
cg16952963	0.00706999	0.00250498	0.00491227	1
cg02101355	-0.0062537	0.00221596	0.00491443	1
cg12352038	0.00263239	0.000932788	0.00491959	1
cg16659444	-0.00232588	0.000823908	0.00492023	1
cg14169619	-0.00222323	0.000787693	0.00492433	1
cg11640675	0.00324971	0.00115111	0.00492498	1
cg10563714	-0.00212021	0.000750933	0.00492694	1
cg20172777	0.00409319	0.00145042	0.00492792	1
cg11534680	-0.00586938	0.00208049	0.00492963	1
cg17131030	-0.00261534	0.000926725	0.00493044	1
cg11558474	-0.00293891	0.00104145	0.00493087	1
cg11532725	-0.00401228	0.00142208	0.0049397	1
cg22196952	0.00338795	0.00120067	0.00494268	1
cg07322750	-0.00446392	0.00158251	0.00494406	1
cg23687445	-0.00219395	0.000777774	0.00495976	1
ch.3.1904198F	-0.00278825	0.000988461	0.00495989	1
cg06875552	-0.00649385	0.00230351	0.00496086	1
cg00337821	0.00409351	0.00145128	0.00496665	1
cg04321919	-0.00164566	0.000583728	0.00497844	1
cg05721189	-0.0025337	0.000891847	0.00498148	1
cg14130119	0.00268264	0.000951256	0.00498421	1
cg13126121	0.0070243	0.00249253	0.00499273	1
cg07643097	0.00312859	0.00110999	0.00499643	1
cg16465027	-0.00371026	0.00131626	0.00500156	1
cg19738411	-0.00215167	0.000763602	0.00500225	1
cg14256536	0.00357224	0.00126832	0.00500294	1
cg11599142	-0.00255791	0.000907661	0.00500441	1
cg05348946	0.00201424	0.000714907	0.00500673	1
cg02644421	0.00405508	0.00144007	0.00501046	1
cg06083200	0.00352206	0.00125016	0.00501326	1
cg13442495	0.00276961	0.000983699	0.00501879	1
cg16924460	-0.00179954	0.000638815	0.00502066	1
cg08751994	0.00296342	0.00105259	0.00502834	1
cg24208604	0.00218989	0.000777867	0.00502986	1
cg00491522	0.00470662	0.00167198	0.00503002	1
cg21144493	0.00433226	0.00153948	0.00503742	1
cg16195004	-0.00209049	0.000742753	0.0050379	1
cg19312085	-0.00349728	0.00124206	0.00503957	1
cg24527591	-0.00323667	0.00114989	0.00504137	1
cg24928726	-0.00380262	0.00135147	0.00504678	1
cg18108818	0.00259109	0.000920548	0.00504762	1
cg05576795	-0.00378203	0.00134422	0.00504954	1
cg13786863	-0.00244691	0.000869309	0.00505097	1
cg23451221	-0.00464423	0.00165066	0.00505136	1
cg11386011	0.00315809	0.00112254	0.00505328	1
cg14841208	-0.00246921	0.000877487	0.00505478	1
cg14289429	-0.00325381	0.00115672	0.00505535	1
cg06200512	0.00255632	0.000908778	0.00505768	1
cg16958715	0.00266019	0.00094574	0.0050588	1
cg20947268	-0.00329559	0.00117094	0.00506005	1
cg24102360	-0.00179663	0.000638278	0.00506011	1
cg24487554	0.00515155	0.00183102	0.00506065	1
cg21756715	0.00235947	0.000838378	0.00506161	1
ch.1.572291F	-0.00407797	0.00145002	0.00506443	1
cg18897335	0.00203299	0.000721688	0.00506689	1
cg01374654	-0.00375434	0.00133446	0.00507471	1
cg15094104	0.00194721	0.000692522	0.00507503	1
cg04491591	-0.00277887	0.000988221	0.0050778	1
cg01414194	-0.0020728	0.000736936	0.00507828	1
cg13613976	-0.00230265	0.000818851	0.0050786	1
cg16037711	0.00278618	0.000990947	0.00507871	1
cg02344636	-0.00263193	0.000935198	0.0050795	1
cg04304352	-0.00285108	0.00101346	0.00507955	1
cg09966895	-0.00237074	0.000842821	0.00508128	1
cg07810282	-0.00302392	0.0010753	0.0050823	1
cg10942227	0.00176029	0.000625977	0.0050837	1
cg27187667	-0.00225248	0.000801185	0.00508448	1
cg00598397	-0.00211493	0.000752137	0.00508866	1
cg10154122	-0.00180326	0.000641189	0.00509019	1
cg23708261	-0.00176371	0.000627198	0.00509144	1
cg23251790	0.0023177	0.000824224	0.00509345	1
cg05652602	-0.00246611	0.000877412	0.00509362	1
cg12240523	-0.00243326	0.000865326	0.00509673	1
cg01844514	0.00220901	0.000785952	0.00509825	1
cg06185869	0.00219686	0.000781527	0.00510014	1
cg07140468	-0.00283574	0.00100898	0.00510094	1
cg09327836	-0.00227116	0.000807983	0.0051025	1
cg04619644	-0.003016	0.00107287	0.00510281	1
cg25643644	-0.0031898	0.00113488	0.00510387	1
cg23642766	0.001873	0.000666343	0.0051086	1
cg07640391	-0.00305329	0.00108654	0.00511248	1
cg04796986	0.00375768	0.0013374	0.00511677	1
cg27179352	0.00331939	0.00118121	0.00511701	1
cg02796545	-0.0028545	0.00101626	0.00511917	1
cg15819109	-0.00185917	0.000661908	0.00511952	1
cg01882426	-0.00485937	0.00173013	0.00512386	1
cg11490865	-0.00190255	0.000677264	0.00512864	1
cg09506963	0.00441253	0.00157006	0.00513075	1
cg15678392	-0.0028545	0.00101614	0.00513969	1
cg03755957	-0.0024977	0.000889206	0.00514127	1
cg16314693	-0.00211323	0.000752398	0.00514525	1
cg19013682	-0.00201371	0.000717034	0.0051521	1
cg07134292	0.0030181	0.00107525	0.00515255	1
cg23685856	0.00197713	0.000704189	0.00515617	1
cg25767729	-0.00260195	0.000927134	0.00515665	1
cg09976724	0.00214705	0.000764642	0.00515805	1
cg12182580	-0.0020832	0.000742048	0.0051599	1
cg14337614	-0.00653614	0.00232915	0.00516045	1
cg16904243	-0.00195008	0.000694837	0.00516055	1
cg23685994	-0.00254321	0.000906245	0.0051611	1
cg26078977	0.00365783	0.00130292	0.00516325	1
cg09100271	0.00673049	0.00239857	0.0051658	1
cg01037637	-0.00300436	0.00107027	0.00516581	1
cg03580831	0.00315686	0.00112445	0.00516695	1
cg26362272	0.00293454	0.00104558	0.00517	1
cg03724628	-0.0022758	0.000810612	0.0051729	1
cg25172682	0.00322974	0.00115065	0.00517511	1
cg02030672	0.00321378	0.00114433	0.00517632	1
cg22670630	-0.00248292	0.000884589	0.00517724	1
cg08073215	-0.00398531	0.00142019	0.00518016	1
cg15120534	-0.00206566	0.000735983	0.00518223	1
cg08235557	0.00267096	0.00095188	0.00518734	1
cg03003858	0.00243829	0.000869071	0.00518839	1
cg13220900	-0.00186863	0.000665897	0.00519135	1
cg13451280	-0.00347116	0.00123715	0.00519259	1
cg27133034	0.00324245	0.001156	0.005196	1
cg25328417	0.0016522	0.000589232	0.00519602	1
cg20707692	-0.00331805	0.00118325	0.0052002	1
cg20594345	-0.00446363	0.00159172	0.0052029	1
cg23896578	0.00166292	0.000592902	0.00521127	1
cg25175654	-0.00207948	0.000741925	0.00521603	1
cg22949188	-0.00197652	0.000704772	0.00521735	1
cg16362592	-0.0053278	0.00190133	0.00522523	1
cg21262649	-0.00637674	0.00227572	0.00522857	1
cg08061608	-0.00427262	0.00152386	0.00523084	1
cg06342838	-0.00194311	0.000693741	0.00524487	1
cg14491535	0.0031338	0.0011183	0.00524555	1
cg17287026	0.00311852	0.00111335	0.00524581	1
cg22843670	-0.0032598	0.0011635	0.00525084	1
cg25363292	-0.0043854	0.00156623	0.00526239	1
cg00930781	0.00513309	0.00183337	0.00526269	1
cg03983837	0.00446543	0.00159455	0.00526555	1
cg27306787	0.00258104	0.000921362	0.00526644	1
cg06376949	0.00336207	0.00120082	0.00526664	1
cg26898869	-0.00229894	0.000820761	0.00526998	1
cg03061689	-0.00168236	0.000600365	0.00527291	1
cg14202825	0.00293503	0.00104791	0.00527381	1
cg02027429	-0.00482118	0.0017223	0.00527543	1
cg18147605	-0.00264709	0.000945194	0.00527602	1
cg19471462	0.00390503	0.00139527	0.00528121	1
cg05244029	0.0020954	0.000748726	0.00528166	1
cg20062978	0.00519455	0.00185548	0.00528171	1
cg13696283	-0.00542432	0.00193708	0.00528239	1
cg16340152	-0.00258688	0.000924384	0.00528407	1
cg02983911	-0.00333055	0.00119016	0.00528902	1
cg17092523	-0.00310889	0.00111078	0.00529039	1
cg17078826	0.00321746	0.00114934	0.00529165	1
cg04947764	-0.00232462	0.000830365	0.00529311	1
cg12448977	-0.0028391	0.00101382	0.00529471	1
cg19176696	-0.00154851	0.000553301	0.00530176	1
cg14938844	-0.00211408	0.000755417	0.005304	1
cg12997187	-0.00394515	0.00141015	0.00530709	1
cg10102384	-0.00428972	0.00153367	0.00530923	1
cg15620905	-0.00401611	0.00143556	0.00531161	1
cg03834411	0.00797745	0.00284554	0.00531197	1
cg11068930	-0.00216173	0.000772567	0.00531213	1
cg14833935	-0.00218674	0.000781475	0.00531592	1
cg09387587	-0.00272344	0.000973517	0.00531761	1
cg08805338	-0.00204092	0.000729956	0.00532523	1
cg16465502	0.00276254	0.000987737	0.00532541	1
cg15939920	-0.00218253	0.00078056	0.00533399	1
cg06376016	0.00174477	0.000623975	0.00533495	1
cg11748504	0.00335815	0.00120068	0.00533525	1
cg27286993	0.00408619	0.00146177	0.00533686	1
cg13401196	-0.00409521	0.00146485	0.00533797	1
cg24154161	0.00311473	0.0011141	0.00534292	1
cg01952724	0.0015922	0.000569679	0.0053433	1
cg04099420	-0.00236492	0.000845654	0.00534341	1
cg00078221	-0.00320819	0.00114777	0.0053449	1
cg01502244	-0.00252867	0.000904599	0.00534691	1
cg17338615	-0.00191493	0.000684854	0.00534835	1
cg26166145	0.00487484	0.00174444	0.0053505	1
cg03393602	-0.00534038	0.00191102	0.00535138	1
cg06871213	0.00351024	0.00125638	0.00536029	1
cg03498309	0.00386382	0.0013822	0.00536186	1
cg09220235	-0.00274973	0.000982962	0.00536466	1
cg03272066	-0.00523788	0.00187503	0.00536547	1
cg08577260	-0.00238911	0.000854925	0.00536569	1
cg26495953	-0.00168551	0.00060342	0.00537249	1
cg06458489	0.00268271	0.00096013	0.00537715	1
cg19070899	-0.00210315	0.000752726	0.00537782	1
cg11720950	0.00356707	0.00127717	0.00537866	1
cg11173579	-0.00236621	0.000846824	0.00537989	1
cg17138289	0.00212545	0.000760685	0.00538147	1
cg16561657	-0.00977973	0.00350179	0.00538207	1
cg14977190	0.00281524	0.00100766	0.00538649	1
cg03109701	-0.00306958	0.00109923	0.00538978	1
cg04304872	0.00397551	0.00142338	0.00538992	1
cg26625629	0.00330318	0.00118297	0.00539127	1
cg00558053	0.00176676	0.000631618	0.00539326	1
cg26253581	-0.00203764	0.000729473	0.00539373	1
cg03616148	-0.0036974	0.00132417	0.00539446	1
cg19115205	0.00267359	0.000957166	0.00539638	1
cg07613693	0.00225217	0.000806486	0.00540159	1
cg11768647	0.00320631	0.00114778	0.00540294	1
cg13160331	-0.00319704	0.00114541	0.00540816	1
cg21483999	-0.00425861	0.00152591	0.00541486	1
cg21369801	-0.00432732	0.00155054	0.00541549	1
cg25048531	-0.00206519	0.000739939	0.00542167	1
cg07166333	-0.00235018	0.000841924	0.00542568	1
cg10021935	-0.00255419	0.000915159	0.00542788	1
cg18818834	-0.00203163	0.000727787	0.00542961	1
cg00783244	-0.00249179	0.000892606	0.00543044	1
cg20507276	-0.00939487	0.0033606	0.00543727	1
cg19824059	0.0052668	0.0018883	0.00544134	1
cg14504826	-0.00435246	0.00155953	0.00545227	1
cg17317266	0.00217019	0.000778308	0.00545543	1
cg09816096	0.00190438	0.000682887	0.00545859	1
cg22061831	-0.00690106	0.00247415	0.00545948	1
cg13730859	0.00352943	0.00126613	0.00546408	1
cg13379195	0.00142631	0.000511507	0.00546473	1
cg12608475	-0.00284314	0.00101958	0.00546577	1
cg17397592	-0.00423032	0.00151734	0.00546907	1
cg03045325	-0.00205123	0.00073569	0.00547124	1
cg14781190	0.00267307	0.00095912	0.00547674	1
cg14959729	-0.00318635	0.00114269	0.00548472	1
cg00474696	-0.00241044	0.00086503	0.00548715	1
cg24118713	-0.00365397	0.00130781	0.00548751	1
cg03165343	-0.00156303	0.000560811	0.00549889	1
cg27324619	0.00380696	0.00136682	0.00550283	1
cg15078975	0.0038954	0.00139766	0.00550286	1
cg16762534	0.00174646	0.000626655	0.0055079	1
cg18968920	0.00444413	0.00159439	0.00550832	1
cg19613205	0.00415884	0.00149339	0.00551027	1
cg07125829	-0.00358561	0.0012834	0.0055112	1
cg11677822	-0.00218488	0.000784512	0.00551185	1
cg15878909	-0.00736837	0.00264425	0.00551211	1
cg26561401	-0.00219725	0.00078855	0.0055134	1
cg20471890	0.00199342	0.000715657	0.00551466	1
cg25417405	-0.00343068	0.00123217	0.00551885	1
cg09518596	0.00164138	0.000589251	0.00551895	1
cg00887255	-0.00214662	0.000770996	0.00552344	1
cg08393041	0.00473418	0.00169978	0.00552348	1
cg05350802	-0.00213197	0.000765817	0.00552467	1
cg04163540	0.00157627	0.000566121	0.00552703	1
cg13255282	-0.00794727	0.00285492	0.00552834	1
cg00692367	-0.00259831	0.000933126	0.00552887	1
cg00519069	-0.00347481	0.00124806	0.00553568	1
cg21422622	0.00178181	0.000640025	0.00554088	1
cg01555397	0.00265318	0.000952959	0.00554347	1
cg27051089	-0.00468631	0.00168424	0.00555656	1
cg09456465	-0.00507593	0.00182471	0.00556625	1
cg10214287	0.00306987	0.00110336	0.00557008	1
cg13773898	0.00220091	0.000791171	0.00557326	1
cg12661964	-0.00253019	0.000909765	0.0055735	1
cg16694480	-0.00287657	0.00103433	0.00557459	1
cg19238875	-0.00196152	0.000705316	0.00558548	1
cg07473454	-0.00222112	0.000798618	0.00558888	1
cg14662675	0.00235944	0.000848685	0.00558922	1
cg02025871	-0.00204368	0.000734864	0.00559065	1
cg11834729	-0.00302774	0.00108879	0.00560583	1
cg17240133	0.00243903	0.000876948	0.00561425	1
cg19925872	0.00276019	0.000993312	0.00562108	1
cg25291698	-0.00185687	0.000667948	0.00562221	1
cg00669390	0.00162556	0.000584913	0.00562239	1
cg07655457	0.00258319	0.000929127	0.00562261	1
cg20063141	-0.00429791	0.00154617	0.00562763	1
cg26461880	-0.00183229	0.000659332	0.0056353	1
cg03441844	-0.0090675	0.00326463	0.00563754	1
[truncated: 450,181+ more rows]

## Sheet: Sup_Table_3_EWAS_Twin_pair
Supplementary Table 3: Results of the Twin pair level EWAS
CpG	est	se	pval	qval
cg01763947	0.0160098	0.00321215	1.09415e-06	0.494749
cg11680027	0.0123471	0.00257965	2.758e-06	0.520212
cg14140691	0.0100011	0.00214751	4.9686e-06	0.520212
cg18809570	0.0116106	0.00249961	5.24627e-06	0.520212
cg14187877	0.0252608	0.00546245	5.75229e-06	0.520212
cg25497530	-0.0144887	0.00324083	1.13522e-05	0.702729
cg18833499	-0.00837644	0.00189028	1.34716e-05	0.702729
cg08735990	-0.0109251	0.00246802	1.37439e-05	0.702729
cg20594345	-0.0205848	0.0046985	1.67254e-05	0.702729
cg18719157	-0.013692	0.0031403	1.83053e-05	0.702729
cg15770012	0.0112723	0.00260048	2.04016e-05	0.702729
cg19092167	0.0136007	0.00314556	2.13713e-05	0.702729
cg12987312	-0.0211494	0.0048997	2.2044e-05	0.702729
cg03540329	0.0165394	0.00384813	2.38607e-05	0.702729
cg23452289	-0.0227919	0.00533976	2.70144e-05	0.702729
cg09435617	-0.0210005	0.00492092	2.70998e-05	0.702729
cg05116966	-0.0157594	0.00369282	2.71915e-05	0.702729
cg10314909	-0.0161309	0.00379136	2.86127e-05	0.702729
cg23649004	0.0131816	0.00310569	2.98773e-05	0.702729
cg06620200	0.00964717	0.00227788	3.1082e-05	0.702729
cg04725426	-0.00868182	0.00206142	3.42576e-05	0.723863
cg09312135	0.0128147	0.00304756	3.52184e-05	0.723863
cg26431298	-0.00956862	0.00229559	4.09926e-05	0.783567
cg22193702	0.00966059	0.00232063	4.19055e-05	0.783567
cg01596289	0.0223636	0.00540583	4.66324e-05	0.783567
cg12985164	-0.00830741	0.00201276	4.8497e-05	0.783567
cg04914562	-0.0128649	0.00312657	5.10827e-05	0.783567
cg04263436	-0.0112014	0.00272236	5.1245e-05	0.783567
cg10299128	-0.0131938	0.00320877	5.16889e-05	0.783567
cg16233797	-0.0137552	0.00334801	5.2443e-05	0.783567
cg04774711	-0.0145401	0.00354569	5.40622e-05	0.783567
cg07782789	-0.00899803	0.00221113	6.14076e-05	0.783567
cg02233421	0.00990494	0.00243948	6.37282e-05	0.783567
cg16605573	-0.0112316	0.0027675	6.42128e-05	0.783567
cg21710324	-0.0117879	0.00290619	6.47979e-05	0.783567
cg14666119	-0.0175943	0.00434079	6.55602e-05	0.783567
cg21487856	-0.0125369	0.00309483	6.6174e-05	0.783567
cg09895590	0.0108297	0.0026777	6.79398e-05	0.783567
cg15626951	0.0110528	0.00273497	6.88023e-05	0.783567
cg14747086	0.0150081	0.00372536	7.23886e-05	0.783567
cg20731015	0.00715448	0.0017813	7.60267e-05	0.783567
cg15299388	0.0156961	0.00391051	7.68241e-05	0.783567
cg03245889	-0.0103335	0.00257907	7.9049e-05	0.783567
cg11071615	-0.00801428	0.00200299	8.08851e-05	0.783567
cg04069374	0.0126264	0.00315765	8.16201e-05	0.783567
cg03394309	0.0113818	0.00284702	8.19175e-05	0.783567
cg14205216	-0.010174	0.00254603	8.24944e-05	0.783567
cg09881545	0.0140523	0.00351839	8.31779e-05	0.783567
cg09209584	0.0157774	0.00398126	9.41077e-05	0.818792
cg08390760	-0.02009	0.00507669	9.65442e-05	0.818792
cg09158638	0.0109606	0.00277067	9.68252e-05	0.818792
cg15197745	-0.017675	0.00447111	9.78137e-05	0.818792
cg07564088	0.0113096	0.0028613	9.80334e-05	0.818792
cg11314779	0.0107436	0.0027224	0.000100566	0.818792
cg05595602	0.0162176	0.00412165	0.000105291	0.818792
cg17548431	0.00928349	0.00236411	0.000108608	0.818792
cg11388507	-0.00933179	0.0023765	0.000108675	0.818792
cg16466899	-0.0117962	0.00300465	0.000108891	0.818792
cg06820990	0.010622	0.0027056	0.000109	0.818792
cg22923154	0.0111627	0.0028522	0.000114276	0.818792
cg19792268	0.0113337	0.00289651	0.000114653	0.818792
cg02585699	-0.00980414	0.00250607	0.000114972	0.818792
cg26586164	-0.00573705	0.00146899	0.000118046	0.818792
cg25692266	0.0128631	0.00329479	0.000118678	0.818792
cg25769417	0.0144993	0.00371838	0.000120897	0.818792
cg20488341	0.00909099	0.00233803	0.000126229	0.818792
cg00799078	-0.0124237	0.00319845	0.000128233	0.818792
cg19565171	0.00835773	0.00215277	0.000129213	0.818792
cg17152789	0.0109702	0.00282724	0.000130404	0.818792
cg11896550	-0.021573	0.00556055	0.000131497	0.818792
cg22667178	0.0110557	0.00285441	0.000133894	0.818792
cg04116983	-0.00625562	0.00161699	0.000136266	0.818792
cg26111327	-0.00943053	0.00244627	0.00014367	0.818792
cg26155674	-0.0113152	0.0029354	0.000143854	0.818792
cg10658706	0.0107631	0.00279421	0.000145543	0.818792
cg26105232	-0.0100756	0.00261674	0.000146276	0.818792
cg21790715	0.0185339	0.00481441	0.000146703	0.818792
cg02758053	0.00898322	0.00233548	0.000148574	0.818792
cg10574863	0.0106971	0.00278123	0.000148701	0.818792
cg27616666	0.0109941	0.00285972	0.000149685	0.818792
cg17106073	0.019297	0.00502245	0.000151044	0.818792
cg03178748	-0.00847756	0.00220735	0.000151947	0.818792
cg19822599	0.00774243	0.00201618	0.000152327	0.818792
cg13482308	0.0216478	0.00563972	0.000153218	0.818792
cg01874084	0.0149949	0.00390802	0.000154112	0.818792
cg27360567	-0.00675992	0.00176489	0.000158285	0.818792
cg03971227	-0.0200938	0.00525231	0.000160944	0.818792
cg18434775	0.00999601	0.00261423	0.000162438	0.818792
cg16870305	0.00964783	0.00252394	0.000162932	0.818792
cg18627132	0.0129604	0.00339184	0.000163853	0.818792
cg01049121	0.0126897	0.00332227	0.00016478	0.818792
cg02887961	0.00776084	0.00203688	0.000170991	0.82287
cg15852553	-0.0143152	0.00376172	0.00017396	0.82287
cg02750813	0.0116245	0.00305692	0.000175989	0.82287
cg03313212	-0.00710094	0.00186838	0.000177271	0.82287
cg23058745	0.00947187	0.00249316	0.000178255	0.82287
cg23032416	-0.0112297	0.00295578	0.000178326	0.82287
cg01708344	0.010759	0.00283206	0.00017834	0.82287
cg08373187	0.0125955	0.00332532	0.000186195	0.835341
cg00868980	0.0138207	0.00365008	0.000187301	0.835341
cg10411087	0.0140667	0.00371578	0.000187817	0.835341
cg06144381	-0.00638301	0.00168714	0.000189385	0.835341
cg01221018	0.0198404	0.00524943	0.000192148	0.835341
cg25317911	0.00811168	0.00214842	0.000195159	0.835341
cg04670922	-0.0107934	0.00285969	0.000196017	0.835341
cg12361744	0.0174529	0.00462584	0.000197066	0.835341
cg17100761	0.0140761	0.00374225	0.000205891	0.835341
cg04645534	0.0176275	0.0046893	0.000207719	0.835341
cg11056234	0.0114938	0.00306081	0.00021085	0.835341
cg04265961	-0.0163023	0.00434257	0.000211867	0.835341
cg05234888	0.0103889	0.00276875	0.000213225	0.835341
cg22964183	-0.0098557	0.00262672	0.000213309	0.835341
cg17279652	0.0162715	0.00433785	0.000214306	0.835341
cg18219490	-0.00642326	0.00171328	0.000215744	0.835341
cg12320263	-0.00956086	0.00255018	0.00021576	0.835341
cg01885291	0.009161	0.00244429	0.000216725	0.835341
cg26318513	0.0145263	0.00387626	0.000217354	0.835341
cg04627186	0.00690897	0.00184493	0.000219265	0.835341
cg02577203	-0.00687505	0.00183586	0.000219837	0.835341
cg13081999	0.0168124	0.00449201	0.000222087	0.836857
cg03968618	0.0154376	0.00412945	0.000224663	0.837821
cg12165338	-0.00773095	0.00207002	0.000227822	0.837821
cg22366897	-0.00881953	0.00236277	0.000229727	0.837821
cg19995112	0.0114802	0.00307574	0.000229754	0.837821
cg01590693	0.0136076	0.00365391	0.000237303	0.858426
cg25684844	0.0111871	0.00300921	0.000243038	0.868981
cg11305335	0.00987893	0.00265902	0.000245369	0.868981
cg02889777	0.00821832	0.00221435	0.000248797	0.868981
cg24960639	-0.0139577	0.00376335	0.000251181	0.868981
cg08922808	0.0102444	0.00276241	0.000251673	0.868981
cg07077978	0.015453	0.00416932	0.000253542	0.868981
cg27259391	0.0162024	0.00437125	0.000253673	0.868981
cg05870108	-0.0236568	0.00641011	0.000269051	0.912354
cg22528069	0.0148665	0.00402968	0.00027037	0.912354
cg25429010	-0.00604293	0.00164009	0.000275196	0.916391
cg14483856	-0.0131381	0.00356821	0.000278004	0.916391
cg24694947	0.0105603	0.00286853	0.000278391	0.916391
cg18627442	0.011392	0.00310046	0.000286082	0.916391
cg03223467	-0.00829022	0.00225678	0.000286794	0.916391
cg16284684	0.00719419	0.0019585	0.000287143	0.916391
cg09829263	-0.005395	0.00146978	0.000289866	0.916391
cg19815055	0.00686536	0.00187111	0.000291474	0.916391
cg05055001	0.0124516	0.00339424	0.000292219	0.916391
cg18443253	0.0168738	0.00460105	0.000293386	0.916391
cg22404117	-0.0102956	0.00281047	0.00029806	0.916391
cg19956940	0.00955271	0.00260971	0.000301627	0.916391
cg08853797	-0.00875757	0.00239327	0.000302421	0.916391
cg25469870	0.00832638	0.00227635	0.000304077	0.916391
cg09634176	0.0100742	0.00275516	0.000305532	0.916391
cg27226174	-0.00909736	0.00248861	0.00030655	0.916391
cg07458509	0.0108933	0.00298183	0.000309263	0.916391
cg06848802	0.0172651	0.00472629	0.000309726	0.916391
cg00753748	0.00697768	0.00191037	0.000310072	0.916391
cg03480067	0.012897	0.00353368	0.00031331	0.91833
cg26196406	0.011603	0.00318024	0.00031479	0.91833
cg10908953	-0.0100849	0.00276958	0.000323255	0.924479
cg27170947	-0.00738156	0.00202755	0.000324268	0.924479
cg27175311	-0.00897625	0.00246737	0.000327272	0.924479
cg09327849	-0.00599228	0.00164727	0.00032762	0.924479
cg24217789	-0.0146342	0.00402373	0.000328472	0.924479
cg17644611	0.0123136	0.0033862	0.000329165	0.924479
cg07862461	0.00971576	0.00267378	0.000332676	0.928573
cg10004780	-0.0121639	0.00335393	0.000341129	0.944618
cg08424981	-0.0106925	0.00294989	0.000343749	0.944618
cg18220030	-0.0195838	0.0054038	0.000344735	0.944618
cg24840372	0.0131522	0.00363458	0.000351518	0.944618
cg11185992	-0.00979869	0.00270868	0.000352984	0.944618
cg13932768	-0.00778312	0.00215382	0.000358063	0.944618
cg18781032	0.0153532	0.00424875	0.000358364	0.944618
cg07473454	-0.00857725	0.00237516	0.000361257	0.944618
cg07367434	-0.00709843	0.00196619	0.000362984	0.944618
cg07222133	0.0213356	0.00591158	0.000364066	0.944618
cg05033401	-0.0120469	0.00333839	0.000364776	0.944618
cg06580689	0.00747111	0.00207185	0.000368252	0.944618
cg13435795	-0.00538119	0.00149298	0.000370755	0.944618
cg18364678	-0.0106293	0.00295096	0.000373782	0.944618
cg20529126	-0.00566323	0.00157248	0.000374467	0.944618
cg07475117	0.0106832	0.0029663	0.000374638	0.944618
cg00476608	-0.0106056	0.00294498	0.000375007	0.944618
cg20493960	0.0120836	0.0033593	0.000380588	0.944618
cg16123848	0.0138976	0.00386548	0.000383042	0.944618
cg05836951	0.0188886	0.00525402	0.000383368	0.944618
cg06116255	-0.00752965	0.00209507	0.000384887	0.944618
cg26433141	0.0115071	0.00320282	0.000386563	0.944618
cg27294288	0.0104085	0.00289806	0.000388344	0.944618
cg07800837	0.0109531	0.00305074	0.000390134	0.944618
cg06844545	0.00529319	0.00147447	0.000390713	0.944618
cg26687844	0.00627075	0.00174746	0.00039274	0.944618
cg07258910	0.0155152	0.00432799	0.00039801	0.95223
cg25437947	0.0101589	0.00283607	0.000402113	0.956983
cg17451419	0.00971221	0.00271337	0.000406042	0.959589
cg14896157	0.0139015	0.00388653	0.000409819	0.959589
cg00624617	0.0106221	0.00297143	0.000413937	0.959589
cg01085569	0.0082829	0.0023186	0.000416581	0.959589
cg03987847	-0.00761768	0.00213323	0.000418734	0.959589
cg12278697	0.00998541	0.00279672	0.000419592	0.959589
cg22046408	0.0175136	0.00490558	0.000419978	0.959589
cg03025413	0.0121833	0.00341269	0.000420186	0.959589
cg05945615	0.00799829	0.00224174	0.000423449	0.961939
cg14310975	-0.00890058	0.00249619	0.000427145	0.961939
cg22206608	0.0126827	0.00356092	0.000433196	0.961939
cg07428919	-0.0162474	0.00456318	0.000435187	0.961939
cg02057783	0.0123298	0.00346557	0.000439566	0.961939
cg10393033	0.00813922	0.00228932	0.000443317	0.961939
cg14039347	-0.0107565	0.00302658	0.000445394	0.961939
cg14959554	-0.00993121	0.00279437	0.000445414	0.961939
cg26717758	-0.00672191	0.00189247	0.000448783	0.961939
cg15914828	0.0147051	0.00414315	0.000453169	0.961939
cg05954567	0.0172233	0.00485299	0.000453844	0.961939
cg04024827	0.0183976	0.00518685	0.000456958	0.961939
cg09933355	0.0103722	0.0029247	0.000457855	0.961939
cg15592310	0.0114728	0.00323507	0.000458149	0.961939
cg00128057	0.00872258	0.0024603	0.000459686	0.961939
cg08871011	-0.00914126	0.00257927	0.000461688	0.961939
cg18655384	0.0120399	0.00339863	0.000464306	0.961939
cg11649795	-0.020443	0.00577401	0.00046883	0.961939
cg06986584	-0.0106083	0.00299846	0.00047243	0.961939
cg03742137	-0.00926231	0.00261972	0.000476174	0.961939
cg09323806	0.00727301	0.00205728	0.000477041	0.961939
cg09493583	0.0134434	0.00380741	0.000484448	0.961939
cg25453681	-0.00619464	0.00175452	0.000484747	0.961939
cg26748477	0.00711128	0.00201434	0.000485369	0.961939
cg19178742	0.0100972	0.00286039	0.000486467	0.961939
cg18823647	0.00973688	0.00275966	0.000488933	0.961939
cg09088988	0.0215603	0.00611178	0.000490049	0.961939
cg17609887	0.00918982	0.00260594	0.00049241	0.961939
cg17013778	0.0179369	0.00508717	0.000493436	0.961939
cg18231690	-0.00950809	0.0026992	0.000499161	0.961939
cg19944100	-0.00481536	0.00136824	0.000505208	0.961939
cg23321524	-0.0135376	0.00384738	0.000506518	0.961939
cg22911477	0.00637	0.00181171	0.000511091	0.961939
cg25824217	0.0121003	0.00344152	0.000511192	0.961939
cg01956267	0.00768056	0.00218593	0.000515501	0.961939
cg27530093	-0.00768872	0.00218875	0.000516986	0.961939
cg22855642	0.0100702	0.00286762	0.000519723	0.961939
cg16452396	-0.0110996	0.00316184	0.000521371	0.961939
cg10025714	-0.0255816	0.00728702	0.000522638	0.961939
cg04889884	-0.00932308	0.00265787	0.000526597	0.961939
cg23162983	-0.00672068	0.00191612	0.000527141	0.961939
cg12904904	0.0214561	0.00612001	0.000530093	0.961939
cg07023594	0.00798971	0.00227958	0.000532239	0.961939
cg13060500	0.00715593	0.0020428	0.00053589	0.961939
cg08905080	-0.0129643	0.00370326	0.000540168	0.961939
cg15985629	-0.0099746	0.00285059	0.000543116	0.961939
cg19781109	-0.00616532	0.00176206	0.00054352	0.961939
cg12952341	0.0131025	0.0037451	0.000544477	0.961939
cg18342026	0.0145283	0.00415414	0.000546679	0.961939
cg18214796	0.0215926	0.00617445	0.00054711	0.961939
cg15001406	0.0112104	0.00320571	0.000547277	0.961939
cg14313932	0.0100013	0.00285966	0.000548286	0.961939
cg15354065	-0.00994194	0.00284351	0.000548831	0.961939
cg22656964	-0.0088702	0.00253893	0.000554151	0.961939
cg24482389	0.0119482	0.00341997	0.000554167	0.961939
cg00781691	0.00849799	0.00243249	0.000554441	0.961939
cg19237985	0.00980091	0.00280672	0.000557301	0.961939
cg12773325	0.0139377	0.00399215	0.00055864	0.961939
cg23015983	0.0120249	0.00344463	0.00055998	0.961939
cg17735131	0.0115082	0.00329704	0.000560235	0.961939
cg03297845	-0.00942887	0.00270115	0.00056042	0.961939
cg08944986	0.0112857	0.00323386	0.000561502	0.961939
cg18520856	0.00918934	0.00263362	0.000562736	0.961939
cg16001335	0.0115645	0.00331458	0.000563232	0.961939
cg07272614	-0.0087437	0.00250619	0.000563825	0.961939
cg17569154	-0.0100882	0.00289208	0.000565086	0.961939
cg01471147	0.00855647	0.00245307	0.000565108	0.961939
cg20965505	-0.00677129	0.00194148	0.000565874	0.961939
cg00874835	0.00853409	0.00244866	0.000570916	0.964345
cg26953453	-0.0152104	0.00436504	0.000572187	0.964345
cg23300245	-0.0119722	0.00343608	0.000577255	0.964345
cg22546686	0.0135914	0.00390582	0.000582729	0.964345
cg24361823	-0.00717608	0.00206351	0.000586637	0.964345
cg06467040	0.00815892	0.00234688	0.000589308	0.964345
cg13612207	0.015693	0.00451475	0.000590152	0.964345
cg14923379	0.0110776	0.00318889	0.000594632	0.964345
cg09675993	-0.00950847	0.00273755	0.00059563	0.964345
cg01824305	-0.0110592	0.00318438	0.00059678	0.964345
cg23502565	-0.0071498	0.00205901	0.000597577	0.964345
cg12476443	0.00920585	0.0026522	0.000600608	0.964345
cg17891149	0.00804046	0.00231715	0.000602856	0.964345
cg01921777	0.00661385	0.00190637	0.000604209	0.964345
cg12648172	0.00889685	0.00256453	0.000604548	0.964345
cg17896097	0.00681637	0.00196492	0.000604894	0.964345
cg26547947	0.0223222	0.00643723	0.000607824	0.964345
cg12301695	-0.0188149	0.00542627	0.000608476	0.964345
cg21236593	-0.0119169	0.00343742	0.00060968	0.964345
cg27636594	0.016405	0.00473321	0.000611926	0.964345
cg07821328	-0.00841263	0.00242776	0.000613262	0.964345
cg17550997	-0.00793106	0.00228971	0.000616332	0.964345
cg16562251	0.0083399	0.00240775	0.000616341	0.964345
cg05427639	-0.00975949	0.00281897	0.000620063	0.966824
cg20479774	0.0220011	0.00635729	0.000622967	0.968014
cg08350693	-0.00959611	0.00277527	0.000629777	0.97252
cg23944327	0.00927802	0.00268444	0.00063313	0.97252
cg09763865	-0.0177603	0.00514572	0.000644243	0.97252
cg11344005	0.0119344	0.00345944	0.000647709	0.97252
cg18847823	-0.0145379	0.00421435	0.000648172	0.97252
cg18157838	0.00719944	0.00208781	0.000651151	0.97252
cg17372996	-0.015271	0.00443004	0.000654855	0.97252
cg06682556	-0.00872138	0.00253042	0.000655109	0.97252
cg13521891	-0.00691374	0.00200811	0.000663775	0.97252
cg23241448	0.0134484	0.00390624	0.000664036	0.97252
cg12119715	0.00862454	0.00250643	0.000668388	0.97252
cg15454357	-0.00991034	0.00288087	0.000670526	0.97252
cg01117705	-0.00987427	0.00287104	0.000672411	0.97252
cg13877260	-0.00936378	0.00272295	0.000673422	0.97252
cg24679395	0.00970681	0.00282326	0.000675048	0.97252
cg19940389	0.00992846	0.00288807	0.00067603	0.97252
cg16682276	0.0122627	0.00356773	0.000677571	0.97252
cg06202903	0.0121394	0.00353258	0.000679217	0.97252
cg01773692	-0.00572447	0.00166647	0.000682445	0.97252
cg00053916	-0.00939093	0.00273483	0.000685485	0.97252
cg22034269	0.00806006	0.00234749	0.00068631	0.97252
cg27589003	0.0057808	0.00168456	0.000690793	0.97252
cg26611367	0.00902252	0.00262934	0.000691212	0.97252
cg03815917	-0.00843539	0.00245896	0.00069367	0.97252
cg07181000	0.0108484	0.00316324	0.000696031	0.97252
cg18370102	0.00807402	0.00235436	0.000696311	0.97252
cg22843613	0.0158912	0.0046351	0.000698632	0.97252
cg06387089	0.0104466	0.0030477	0.000700509	0.97252
cg06819296	-0.00611905	0.00178577	0.000703313	0.97252
cg14866032	0.0250462	0.00731124	0.000705424	0.97252
cg00105025	-0.0141115	0.00412141	0.000709858	0.97252
cg10792302	0.0249969	0.00730287	0.000712498	0.97252
cg27653831	0.0161699	0.00472519	0.000714939	0.97252
cg19211149	0.0108736	0.00317979	0.000720813	0.97252
cg02959429	0.00578085	0.0016905	0.000721137	0.97252
cg13514050	-0.00782631	0.00228873	0.000721408	0.97252
cg09858508	-0.00740305	0.00216547	0.000723136	0.97252
cg26796727	0.00750171	0.00219438	0.000723346	0.97252
cg13988146	0.00832908	0.00243641	0.000723383	0.97252
cg07294734	0.0123561	0.00361483	0.000724447	0.97252
cg05058734	0.0111703	0.00326829	0.000725479	0.97252
cg08079970	0.00968377	0.00283512	0.000730907	0.97252
cg27430402	-0.00811092	0.00237528	0.000733291	0.97252
cg22980079	-0.00690387	0.00202201	0.000734273	0.97252
cg22573003	-0.0174371	0.00510763	0.000735705	0.97252
cg14233847	0.0145482	0.004264	0.000740751	0.97252
cg20513725	0.0078618	0.00230495	0.000743424	0.97252
cg07300502	-0.00681724	0.00199874	0.000743565	0.97252
cg10325668	-0.00913999	0.00268019	0.000745064	0.97252
cg15791248	0.0203598	0.00597053	0.000745468	0.97252
cg25363886	-0.0117205	0.00343711	0.00074562	0.97252
cg05221369	0.0148798	0.00436442	0.000747667	0.97252
cg01612449	-0.0083978	0.00246518	0.000755036	0.97252
cg16191307	-0.0127195	0.0037342	0.00075599	0.97252
cg00158654	0.0156881	0.00460579	0.000756804	0.97252
cg05350268	-0.00741294	0.00217691	0.000758132	0.97252
cg26404511	0.0142361	0.00418133	0.000759644	0.97252
cg07390924	-0.00860106	0.00252709	0.000762717	0.97252
cg25061071	-0.00600247	0.00176385	0.000764039	0.97252
cg27094076	0.0157094	0.00461739	0.000766272	0.97252
cg22327646	0.0162937	0.00479135	0.000770534	0.97252
cg08730460	0.007999	0.00235223	0.00077063	0.97252
cg08801806	0.0110987	0.00326384	0.000770927	0.97252
cg13771797	0.00888266	0.00261307	0.000774132	0.97252
cg24193456	0.0115577	0.00340044	0.000775281	0.97252
cg10589396	0.0117814	0.00346667	0.000776402	0.97252
cg21108215	0.00938319	0.00276206	0.000779973	0.97252
cg13908846	0.00704034	0.00207267	0.000781132	0.97252
cg00035980	0.00851231	0.00250705	0.000785357	0.97252
cg00411647	-0.0156288	0.00460456	0.000788121	0.97252
cg07311566	-0.00849574	0.00250303	0.000788202	0.97252
cg01466075	-0.00665405	0.00196061	0.000789081	0.97252
cg21323637	0.0132866	0.00391542	0.000790384	0.97252
cg21966378	-0.00632195	0.00186305	0.000790513	0.97252
cg18519988	0.00788673	0.00232529	0.000795041	0.97252
cg02887997	-0.0157963	0.00465864	0.000798089	0.97252
cg09815150	0.0202881	0.00599034	0.000808821	0.97252
cg10703213	0.0179985	0.00531567	0.000811308	0.97252
cg11751434	0.0107968	0.00318897	0.000815601	0.97252
cg16182932	0.0235846	0.0069727	0.000821349	0.97252
cg09366379	-0.00726262	0.00214722	0.000821575	0.97252
cg19272713	-0.00712965	0.00210815	0.000822704	0.97252
cg00087963	0.0149291	0.00441486	0.000823792	0.97252
cg02644889	0.0104091	0.00307839	0.000824438	0.97252
cg03117600	0.00736339	0.00217766	0.000824445	0.97252
cg17730474	0.00934044	0.00276236	0.000824485	0.97252
cg12207953	-0.00600233	0.00177527	0.000825171	0.97252
cg00156756	-0.00707801	0.0020937	0.000826898	0.97252
cg12044123	0.0108639	0.00321385	0.000827369	0.97252
cg19328711	-0.00716916	0.00212094	0.000827772	0.97252
cg16116752	-0.00742387	0.00219637	0.000828122	0.97252
cg18692507	-0.00990136	0.00292965	0.000829922	0.97252
cg13038241	0.0107245	0.00317366	0.000830949	0.97252
cg13772514	0.00848076	0.00251018	0.00083291	0.97252
cg10910055	0.00781314	0.00231453	0.000840854	0.97252
cg22450662	0.010951	0.00324426	0.000841408	0.97252
cg07678576	-0.0090321	0.00267553	0.000841694	0.97252
cg26446803	-0.00790948	0.00234345	0.000842853	0.97252
cg21778654	0.00876211	0.00259618	0.000842901	0.97252
cg13670911	0.00997945	0.00295764	0.00084585	0.97252
cg25595381	-0.00801189	0.00237576	0.000850733	0.97252
cg01779765	0.0187503	0.0055613	0.000853065	0.97252
cg23293329	-0.00818494	0.00242764	0.000853069	0.97252
cg20786513	0.0106134	0.00314809	0.000854015	0.97252
cg10126715	0.0074377	0.00220633	0.000854504	0.97252
cg15706657	-0.00765433	0.00227121	0.000857231	0.97252
cg10532912	0.00798498	0.00236981	0.000859366	0.97252
cg18825927	-0.0116255	0.00345053	0.000860095	0.97252
cg14410395	0.00938263	0.00278487	0.000860299	0.97252
cg12866999	0.0133278	0.00395764	0.000864856	0.973631
cg26140100	0.0108035	0.0032087	0.000866881	0.973631
cg09396253	0.00853285	0.00253451	0.00086774	0.973631
cg19576556	0.0122145	0.00362987	0.000872776	0.97577
cg07149267	0.00678736	0.00201728	0.000873963	0.97577
cg26992245	0.00933608	0.00277687	0.000881704	0.981896
cg27106476	0.0151624	0.00451142	0.000885358	0.981896
cg10147507	0.0102393	0.00304734	0.000887883	0.981896
cg18576335	0.00846938	0.00252207	0.000894395	0.981896
cg20633883	-0.0106377	0.00316812	0.000895114	0.981896
cg26853048	0.00764681	0.0022777	0.000896615	0.981896
cg16226369	-0.00542388	0.00161606	0.000899771	0.981896
cg00096742	-0.0119053	0.00354777	0.000901479	0.981896
cg26673722	0.0135094	0.0040256	0.00090176	0.981896
cg10593416	-0.0231984	0.00691392	0.000902698	0.981896
cg18567682	-0.0117613	0.00350548	0.000903336	0.981896
cg02044051	0.00597264	0.00178077	0.000907346	0.98316
cg09599027	0.0155103	0.00462537	0.000909	0.98316
cg20673506	-0.00535332	0.00159654	0.000911022	0.98316
cg13670316	0.0126687	0.00377988	0.000914341	0.983621
cg08965685	0.00834354	0.00248992	0.000916549	0.983621
ch.X.1667329F	-0.0159171	0.0047507	0.000917975	0.983621
cg15678513	0.00711042	0.00212449	0.000929475	0.993069
cg08261177	0.00732725	0.00218992	0.000932691	0.993069
cg11362955	-0.00641516	0.00191798	0.000936794	0.993069
cg23915487	0.0136511	0.00408268	0.000939881	0.993069
cg27295832	-0.0131487	0.00393269	0.000940649	0.993069
cg13899718	0.0159842	0.00478145	0.000943084	0.993069
cg21354482	-0.0078251	0.00234132	0.000944795	0.993069
cg12967293	0.0105102	0.00314945	0.000961326	0.993069
cg23737049	-0.0109965	0.00329541	0.000962107	0.993069
cg12888521	0.00960223	0.00287803	0.000964312	0.993069
cg20910568	-0.00852809	0.00255627	0.000964689	0.993069
cg08402439	0.00965589	0.0028941	0.000964707	0.993069
cg11743665	-0.00806074	0.00241643	0.000966243	0.993069
cg10696199	-0.012257	0.00367494	0.000967579	0.993069
cg10442358	0.00927929	0.00278288	0.000970471	0.993069
cg12546582	0.0083203	0.00249659	0.000976381	0.993069
cg01371233	-0.00976696	0.00293139	0.000979119	0.993069
cg18661413	0.015968	0.00479154	0.000979445	0.993069
cg17585615	0.0166271	0.00499172	0.000982205	0.993069
cg19147804	0.0109988	0.00330186	0.000982583	0.993069
cg18355869	0.00941536	0.00282679	0.00098281	0.993069
cg26693529	0.00838638	0.00251797	0.000984192	0.993069
cg00330888	0.00850264	0.00255357	0.000986401	0.993069
cg03032497	-0.013162	0.00395445	0.000990829	0.993069
cg03919453	-0.00766166	0.00230248	0.000993698	0.993069
cg27471464	0.00906705	0.00272458	0.000994001	0.993069
cg18303360	-0.0178358	0.0053607	0.000995152	0.993069
cg09247346	0.0105578	0.00317332	0.000995469	0.993069
cg17249268	0.0132217	0.00397495	0.000998702	0.993069
cg22862450	-0.0116394	0.00350015	0.0010012	0.993069
cg00265238	-0.00688582	0.00207093	0.00100257	0.993069
cg17000480	0.0154345	0.004642	0.00100264	0.993069
cg26860970	0.0184005	0.00553354	0.00100341	0.993069
cg06197360	0.00745791	0.00224432	0.00100945	0.993069
cg07750378	0.0208286	0.00626869	0.00101075	0.993069
cg11973777	0.00831942	0.00250393	0.00101107	0.993069
cg24431586	0.0121797	0.00366583	0.00101171	0.993069
cg26880806	0.00714034	0.00214993	0.00101576	0.993069
cg07474312	-0.00913492	0.00275147	0.00102037	0.993069
cg26800525	0.0139798	0.00421236	0.00102479	0.993069
cg26574964	0.00690757	0.00208157	0.00102548	0.993069
cg19115690	-0.00960648	0.00289493	0.00102567	0.993069
cg07347725	-0.00779881	0.00235058	0.00102767	0.993069
cg24030675	0.00681937	0.00205547	0.00102822	0.993069
cg00527552	-0.00900961	0.00271571	0.00102847	0.993069
cg12669271	0.0120505	0.00363243	0.00102884	0.993069
cg11530995	-0.00604173	0.00182136	0.00103001	0.993069
cg20233727	0.00750299	0.00226249	0.00103412	0.993144
cg26540441	0.0159032	0.00479839	0.0010403	0.993144
cg21496319	0.0189593	0.00572206	0.00104352	0.993144
cg05964721	0.00654039	0.00197398	0.0010442	0.993144
cg18545424	0.00838374	0.00253047	0.00104446	0.993144
cg12573935	-0.00854444	0.00257982	0.00104836	0.993144
cg09476154	-0.0187509	0.00566245	0.00105043	0.993144
cg18221576	0.00705498	0.00213066	0.00105145	0.993144
cg17324880	0.00987011	0.00298241	0.00105911	0.993144
cg10906415	-0.00645365	0.00195157	0.001067	0.993144
cg05900538	0.00939591	0.00284229	0.00107119	0.993144
cg06513958	0.0134167	0.00405828	0.0010712	0.993144
cg16009120	-0.00919408	0.00278136	0.00107174	0.993144
cg06078830	-0.0157411	0.00476274	0.00107377	0.993144
cg26525463	0.0123943	0.00375045	0.00107491	0.993144
cg20569070	0.00797241	0.00241289	0.00107729	0.993144
cg03531543	-0.0116093	0.00351519	0.00108283	0.993144
cg02014334	0.0127148	0.00384994	0.00108286	0.993144
cg01266375	0.0115678	0.00350373	0.00108665	0.993144
cg07286216	-0.0244235	0.00740399	0.00109746	0.993144
cg04598325	0.00806574	0.00244519	0.00109774	0.993144
cg08461672	-0.0137441	0.00416754	0.00110044	0.993144
cg22479576	0.00761815	0.00231144	0.00110823	0.993144
cg16622520	-0.00638432	0.0019373	0.00110962	0.993144
cg01709568	-0.0108052	0.00328023	0.00111509	0.993144
cg04105597	-0.00906167	0.00275176	0.00111937	0.993144
cg01408127	0.0137876	0.00418742	0.00112194	0.993144
cg21917976	0.0122172	0.00371095	0.00112255	0.993144
cg08076266	0.0120397	0.00365786	0.00112493	0.993144
cg20367521	-0.00785211	0.00238577	0.00112585	0.993144
cg21340230	0.0151643	0.00460817	0.0011277	0.993144
cg22353755	0.0114384	0.00347608	0.00112874	0.993144
cg22400548	-0.0105199	0.00319722	0.00112929	0.993144
cg14279702	-0.00598296	0.00181838	0.00113002	0.993144
cg05033803	0.0111707	0.00339527	0.00113073	0.993144
cg15752698	0.0193349	0.0058805	0.00113849	0.993144
cg06094642	-0.0103797	0.00315765	0.00114167	0.993144
cg19525602	0.00824467	0.00250865	0.00114468	0.993144
cg26431550	0.0109759	0.00333989	0.00114492	0.993144
cg13939859	0.0115787	0.00352417	0.00114805	0.993144
cg12339531	0.00847623	0.00258042	0.00115077	0.993144
cg04872051	0.0101876	0.00310218	0.00115398	0.993144
cg12120126	0.0126296	0.00384571	0.00115418	0.993144
cg24482747	0.00826924	0.00251862	0.00115702	0.993144
cg03704912	0.00808674	0.00246367	0.00116086	0.993144
cg07071491	0.0113554	0.00345981	0.00116158	0.993144
cg16066696	0.00709587	0.00216214	0.00116243	0.993144
cg00070814	0.0075398	0.0022977	0.00116459	0.993144
cg08379496	0.00968465	0.00295149	0.00116528	0.993144
cg03298314	-0.00947796	0.00288896	0.0011669	0.993144
cg06143290	-0.0103363	0.00315073	0.00116748	0.993144
cg06432036	0.0091205	0.00278032	0.00116836	0.993144
cg16314672	-0.00832437	0.00253815	0.00117159	0.993144
cg00944304	0.00648163	0.0019775	0.00117913	0.993144
cg15950203	-0.00817219	0.00249344	0.00117999	0.993144
cg09704553	0.00657955	0.00200759	0.00118057	0.993144
cg25793027	-0.00684943	0.00208989	0.00118076	0.993144
cg23399011	-0.00829071	0.00253203	0.00119272	0.993144
cg22531018	0.00592637	0.00180996	0.0011928	0.993144
cg21601498	-0.0047942	0.0014644	0.00119469	0.993144
cg15593697	0.0087192	0.00266317	0.0011951	0.993144
cg27253229	0.0138207	0.00422212	0.00119696	0.993144
cg19816125	0.0136849	0.00418187	0.00120098	0.993144
cg24392532	-0.0141847	0.00433488	0.00120133	0.993144
cg19333100	-0.00657141	0.00200832	0.00120181	0.993144
cg26298192	-0.00781909	0.00239002	0.00120401	0.993144
cg24810594	0.00670585	0.00205039	0.00120876	0.993144
cg05347613	-0.00620732	0.00189821	0.00121005	0.993144
cg01903654	0.00706142	0.00215963	0.00121154	0.993144
cg02640020	-0.00784032	0.00239817	0.00121335	0.993144
cg25344376	0.00828207	0.00253372	0.00121564	0.993144
cg04330326	0.0056652	0.00173331	0.0012169	0.993144
cg10383447	0.00807121	0.00246985	0.00121912	0.993144
cg02449978	-0.00496214	0.00151849	0.00121947	0.993144
cg26234787	0.00831733	0.00254544	0.0012206	0.993144
cg26883472	-0.00875711	0.00268019	0.00122143	0.993144
cg07495664	0.00984218	0.00301254	0.00122257	0.993144
cg10607675	0.00760205	0.00232689	0.00122266	0.993144
cg02668051	0.00599367	0.00183465	0.00122319	0.993144
cg22900705	-0.00532572	0.00163029	0.00122401	0.993144
cg02223962	0.00925779	0.00283455	0.00122681	0.993144
cg26776401	-0.00697992	0.00213715	0.00122701	0.993144
cg13433012	-0.0100868	0.00308819	0.00122705	0.993144
cg01247693	0.00691849	0.0021189	0.00123066	0.993144
cg03425110	-0.0157597	0.0048269	0.0012313	0.993144
cg04133132	0.00912764	0.00279624	0.00123429	0.993144
cg25712987	-0.00702164	0.0021511	0.0012345	0.993144
cg20548175	-0.00544063	0.00166682	0.00123502	0.993144
cg09175485	-0.00811457	0.00248608	0.00123537	0.993144
cg12761518	0.00901559	0.00276219	0.00123619	0.993144
cg03421195	0.0119055	0.00364796	0.00123708	0.993144
cg19633305	0.0174935	0.00536106	0.00123929	0.993144
cg14094375	0.00694443	0.00212831	0.00124006	0.993144
cg06853697	0.0101523	0.00311185	0.00124239	0.993144
cg13892902	-0.00738638	0.00226452	0.00124473	0.993144
cg23009123	-0.00825387	0.00253083	0.00124668	0.993144
cg09134635	0.00615335	0.00188685	0.00124726	0.993144
cg11557530	0.0109466	0.00335698	0.00124924	0.993144
cg24574819	0.00895034	0.00274538	0.00125168	0.993144
cg08296385	0.0224883	0.00689932	0.00125441	0.993144
cg02983911	-0.010027	0.00307641	0.00125575	0.993144
cg07920855	0.00764674	0.00234629	0.00125618	0.993144
cg00649377	0.0158298	0.00485718	0.00125632	0.993144
cg07543199	-0.00846252	0.00259694	0.00125856	0.993184
cg09151153	-0.0140097	0.00430119	0.00126438	0.993819
cg06351970	-0.00469115	0.00144043	0.00126612	0.993819
cg04237898	0.00757485	0.00232628	0.00126853	0.993819
cg03277925	-0.00900775	0.00276641	0.00126889	0.993819
cg25675772	-0.00746315	0.00229254	0.00127195	0.993819
cg15617640	-0.0145449	0.00446863	0.00127416	0.993819
cg27169639	0.0140424	0.00431441	0.00127475	0.993819
cg03165176	-0.0163491	0.00502432	0.00127809	0.994704
cg16023991	-0.0172034	0.0052886	0.0012854	0.994802
cg17050632	-0.00797788	0.0024543	0.00129298	0.994802
cg24169773	-0.0116846	0.0035953	0.00129562	0.994802
cg00223863	0.015087	0.00464294	0.00129787	0.994802
cg08061608	-0.014132	0.00435004	0.00130223	0.994802
cg01939117	-0.00734886	0.00226232	0.00130315	0.994802
cg10249132	-0.00551048	0.00169656	0.00130413	0.994802
cg20576064	0.00849455	0.0026155	0.00130528	0.994802
cg19075081	0.00799733	0.00246243	0.00130544	0.994802
cg23806715	0.0105737	0.00325516	0.00130838	0.994802
cg12977625	0.00841168	0.00259065	0.00130897	0.994802
cg03067912	-0.00600053	0.00184824	0.0013104	0.994802
cg18569595	0.00691235	0.00212954	0.0013134	0.994802
cg19507160	-0.0106664	0.00328597	0.00131346	0.994802
cg04739401	-0.0054747	0.00168687	0.00131543	0.994802
cg20065903	0.00819703	0.00252595	0.001317	0.994802
cg04895246	-0.00780257	0.00240441	0.00131712	0.994802
cg05886241	0.00612519	0.00188754	0.00131781	0.994802
cg03715143	0.0102893	0.00317174	0.0013218	0.995364
cg20487548	-0.007573	0.0023349	0.00132475	0.995364
cg15082473	0.00871197	0.00268721	0.00133098	0.995364
cg24740509	0.00841106	0.00259518	0.00133539	0.995364
cg01555397	0.00933016	0.0028789	0.0013361	0.995364
cg05790982	0.00814604	0.0025136	0.00133647	0.995364
cg22512573	-0.0209596	0.00646878	0.00133953	0.995364
cg03689048	-0.00556631	0.00171805	0.00134049	0.995364
cg19928739	-0.0081006	0.00250057	0.00134339	0.995364
cg13666822	0.0152286	0.00470092	0.00134343	0.995364
cg10111314	0.0104189	0.00321654	0.00134434	0.995364
cg12903924	0.00730549	0.00225554	0.00134497	0.995364
cg07783855	-0.00530589	0.00163901	0.0013526	0.997203
cg19547370	0.0137319	0.00424306	0.00135683	0.997203
cg27301596	0.00968253	0.00299205	0.00135787	0.997203
cg23989119	-0.012775	0.00394774	0.0013587	0.997203
cg02727484	0.00931847	0.00287992	0.00135977	0.997203
cg05348708	-0.00595415	0.00184055	0.00136292	0.997203
cg02852754	-0.00573511	0.00177311	0.00136522	0.997203
cg01284438	-0.0155627	0.00481214	0.00136724	0.997203
cg25977619	-0.00895976	0.00277083	0.00136931	0.997203
cg24128630	-0.00754425	0.00233352	0.00137211	0.997203
cg26283507	0.00829758	0.00256687	0.00137466	0.997203
cg06334238	0.0180799	0.00559435	0.00137816	0.997203
cg26548288	-0.00705353	0.00218332	0.00138302	0.997203
cg05469396	0.00835222	0.00258621	0.0013883	0.997203
cg21310336	-0.0141047	0.00436834	0.00139142	0.997203
cg24533904	0.00635474	0.00196872	0.00139613	0.997203
cg17511472	-0.0180854	0.00560435	0.00139996	0.997203
cg03003216	0.0220597	0.00683721	0.00140569	0.997203
cg22185558	-0.0163012	0.00505351	0.0014062	0.997203
cg15994839	0.00762872	0.00236513	0.00140722	0.997203
cg03134551	0.00661895	0.00205291	0.00141346	0.997203
cg15056247	0.0072069	0.00223557	0.00141556	0.997203
cg19267910	0.0115938	0.00359683	0.0014186	0.997203
cg13358623	0.0126584	0.00392895	0.00142524	0.997203
cg00119127	0.0169145	0.00525059	0.00142651	0.997203
cg17705056	0.00664105	0.00206221	0.00143229	0.997203
cg15697822	-0.0113741	0.00353249	0.00143417	0.997203
cg06205614	-0.0158371	0.00491877	0.00143479	0.997203
cg25844211	0.0105488	0.00327663	0.00143639	0.997203
cg06230664	-0.010175	0.00316116	0.00143943	0.997203
cg01061424	-0.0116803	0.00362902	0.00144038	0.997203
cg16758953	0.0114654	0.0035623	0.00144108	0.997203
cg25760782	0.0101823	0.00316391	0.00144186	0.997203
cg27300028	-0.0121948	0.00378947	0.00144276	0.997203
cg17833071	0.0137018	0.00425823	0.0014445	0.997203
cg14163484	0.00719748	0.00223693	0.00144526	0.997203
cg04553632	0.0116856	0.00363305	0.00145061	0.997203
cg01596986	-0.0099352	0.0030893	0.00145285	0.997203
cg01543603	-0.01135	0.0035295	0.00145413	0.997203
cg01995265	-0.00784172	0.00243875	0.00145549	0.997203
cg06902607	0.011446	0.00355952	0.00145595	0.997203
cg22594323	-0.00704526	0.00219146	0.00145895	0.997203
cg00489795	0.0081987	0.00255065	0.00146094	0.997203
cg14575983	0.0111462	0.00346852	0.00146491	0.997203
cg23630954	-0.0112364	0.00349669	0.00146545	0.997203
cg14777519	0.00834457	0.00259729	0.00146861	0.997203
cg25046878	-0.00679991	0.00211737	0.00147505	0.997203
cg04128307	0.00941503	0.00293176	0.00147552	0.997203
cg03373278	-0.00713663	0.00222245	0.00147674	0.997203
cg01174447	0.00912794	0.0028427	0.00147797	0.997203
cg16635578	0.0111994	0.00349003	0.00148753	0.997203
cg24485927	-0.0114386	0.00356481	0.00148871	0.997203
cg02901122	0.00680265	0.00212031	0.00149138	0.997203
cg03341508	-0.0115587	0.00360342	0.00149388	0.997203
cg02089185	0.00745055	0.00232302	0.0014961	0.997203
cg20458019	0.00736135	0.00229574	0.00149982	0.997203
cg20356878	-0.0104512	0.00326005	0.0015032	0.997203
cg18792364	0.016736	0.00522076	0.0015047	0.997203
cg09924165	0.0127635	0.00398174	0.00150493	0.997203
cg15101980	0.0101757	0.00317487	0.00150715	0.997203
cg13178487	0.00851943	0.00265789	0.00150993	0.997203
cg00745855	-0.00900749	0.00281109	0.00151117	0.997203
cg18918321	-0.00863983	0.00269668	0.00151319	0.997203
cg15401505	0.013882	0.00433363	0.00151653	0.997203
cg16126759	0.0144482	0.00451158	0.00152033	0.997203
cg16009714	0.012101	0.00377883	0.00152168	0.997203
cg05249271	-0.00745878	0.00233048	0.00153019	0.997203
cg11392877	0.00961506	0.00300462	0.00153307	0.997203
cg13399741	0.00665577	0.00207998	0.00153334	0.997203
cg03726147	-0.00879777	0.00274981	0.00153594	0.997203
cg10057126	-0.0183321	0.00573038	0.00153748	0.997203
cg17035182	0.00923898	0.00288803	0.00153775	0.997203
cg13173392	-0.0248404	0.00776711	0.00154245	0.997203
cg14736248	-0.00677448	0.00211846	0.00154413	0.997203
cg01216589	0.0104325	0.00326261	0.00154539	0.997203
cg02101355	-0.017655	0.00552137	0.00154545	0.997203
cg14976592	-0.0229885	0.00718647	0.00154618	0.997203
cg17156558	-0.00842926	0.00263635	0.00154671	0.997203
cg19524723	0.0114341	0.00357657	0.00154867	0.997203
cg12229520	-0.00709215	0.00221858	0.00154991	0.997203
cg27016906	0.00742534	0.00232299	0.00155121	0.997203
cg20642906	0.00803786	0.00251474	0.00155203	0.997203
cg09359391	0.0134024	0.0041934	0.00155317	0.997203
cg04185729	-0.00574457	0.00179749	0.00155416	0.997203
cg04077384	-0.00773889	0.00242179	0.00155604	0.997203
cg10904740	0.00991299	0.00310262	0.00155858	0.997203
cg02371121	0.0105243	0.00329406	0.00155904	0.997203
cg27318352	0.00777569	0.002434	0.00156078	0.997203
cg18194153	-0.00711449	0.00222785	0.00156758	0.997203
cg02881570	0.0160378	0.00502261	0.00156856	0.997203
cg01001468	0.0100915	0.00316049	0.00156916	0.997203
cg03854765	-0.00900649	0.00282079	0.00156975	0.997203
cg11716160	0.0165766	0.00519309	0.00157424	0.997203
cg26481249	0.00773902	0.00242466	0.00157559	0.997203
cg23331961	0.0104802	0.0032842	0.00157927	0.997203
cg02804100	-0.00870006	0.00272643	0.00157967	0.997203
cg14282180	0.00668329	0.00209591	0.00159177	0.997203
cg25129750	0.00982321	0.00308043	0.00159204	0.997203
cg14004673	-0.00522751	0.00163949	0.00159305	0.997203
cg23371584	-0.00631775	0.00198159	0.00159444	0.997203
cg07104732	0.0149039	0.00467476	0.00159477	0.997203
cg18772361	-0.00489836	0.00153644	0.00159496	0.997203
cg03652173	0.0142412	0.00446707	0.00159658	0.997203
cg10276549	0.0168617	0.00528976	0.00159766	0.997203
cg18389339	0.0110588	0.00346964	0.00159997	0.997203
cg06969933	0.00867927	0.00272356	0.0016024	0.997203
cg21346679	0.0128129	0.00402084	0.00160301	0.997203
cg04348023	0.00722906	0.00226908	0.00160682	0.997203
cg20791311	0.00804404	0.00252501	0.00160768	0.997203
cg02333555	0.0165476	0.00519448	0.00160837	0.997203
cg02380914	-0.00650102	0.00204077	0.00160861	0.997203
cg12160578	0.00757091	0.00237675	0.00160953	0.997203
cg07356681	0.00862409	0.00270744	0.00161112	0.997203
cg07074575	-0.0215206	0.00675676	0.00161139	0.997203
cg12422450	-0.00948443	0.00297847	0.00161525	0.997203
cg24188415	0.0135639	0.00425959	0.00161653	0.997203
cg08965143	0.00914932	0.00287366	0.00161783	0.997203
cg24028828	-0.00966975	0.00303748	0.00161987	0.997203
cg18613326	0.0101059	0.00317536	0.00162462	0.997203
cg09274451	-0.00777666	0.0024441	0.00162953	0.997203
cg13313046	-0.00820399	0.00257871	0.00163097	0.997203
cg10802005	-0.00657706	0.00206741	0.00163161	0.997203
cg14151426	-0.00588125	0.00184876	0.00163228	0.997203
cg21153898	-0.0195608	0.00614949	0.00163393	0.997203
cg06867285	0.00855307	0.00268925	0.00163617	0.997203
cg22450798	-0.0149573	0.00470367	0.0016398	0.997203
cg00530805	-0.0097946	0.00308029	0.00164	0.997203
cg00508534	0.0103774	0.00326364	0.00164102	0.997203
cg20386109	0.0123904	0.00389784	0.00164537	0.997203
cg16107740	0.00743602	0.00233931	0.00164698	0.997203
cg04078163	0.00542089	0.00170561	0.00164822	0.997203
cg14436773	-0.0097892	0.00308028	0.00164957	0.997203
cg12656391	-0.00899825	0.00283275	0.00165791	0.997203
cg06775420	0.00837437	0.00263641	0.00165835	0.997203
cg27632621	-0.00960797	0.00302588	0.00166479	0.997203
cg01529419	-0.00577439	0.00181885	0.00166764	0.997203
cg09497644	0.00859452	0.00270823	0.00167466	0.997203
cg26213224	0.00560561	0.00176641	0.0016749	0.997203
cg02936593	-0.0108626	0.00342285	0.00167556	0.997203
cg02262987	-0.00991851	0.0031257	0.00167616	0.997203
cg00681003	0.0105681	0.00333042	0.0016763	0.997203
cg01586116	-0.0148925	0.00469393	0.00167889	0.997203
cg04664153	0.0137257	0.0043289	0.00169006	0.997203
cg09424271	-0.0107073	0.00337713	0.00169109	0.997203
cg24268966	0.00948836	0.00299271	0.00169134	0.997203
cg09846458	0.0155007	0.0048892	0.00169192	0.997203
cg25251204	0.0127071	0.00400827	0.00169289	0.997203
cg08532079	0.018933	0.00597248	0.00169459	0.997203
cg14971325	0.00853207	0.00269163	0.00169499	0.997203
cg21435473	0.00575362	0.00181532	0.00169708	0.997203
cg14004833	0.0076915	0.00242695	0.00169857	0.997203
cg02679809	0.0121376	0.00383045	0.00170141	0.997203
cg16551261	0.00775637	0.00244789	0.00170204	0.997203
cg21326251	0.00998602	0.00315174	0.00170308	0.997203
cg04215950	0.00788241	0.00248838	0.00170718	0.997203
cg02255184	0.0119862	0.00378363	0.00170781	0.997203
cg06894381	-0.00498711	0.0015745	0.00170929	0.997203
cg09073398	0.0124991	0.00394752	0.00171503	0.997203
cg06787764	0.00841807	0.00265893	0.0017176	0.997203
cg09173378	-0.00738983	0.00233431	0.00171819	0.997203
cg08903422	-0.00936143	0.00295722	0.00171896	0.997203
cg22449854	0.0106581	0.00336684	0.00171901	0.997203
cg25619461	0.00678957	0.00214514	0.00172197	0.997203
cg24331722	0.010772	0.00340343	0.00172221	0.997203
cg08408091	0.0124346	0.00392884	0.0017234	0.997203
cg26446928	0.0157804	0.00498626	0.00172375	0.997203
cg18251222	0.0152384	0.00481433	0.00172378	0.997203
cg17026763	0.0116324	0.00367551	0.00172396	0.997203
cg21205468	0.0075147	0.00237479	0.00172609	0.997203
cg12177087	-0.00838423	0.00264992	0.0017297	0.997203
cg12329168	-0.00734517	0.0023218	0.00173129	0.997203
cg23198334	-0.00904454	0.00285927	0.00173256	0.997203
cg24027397	0.0196427	0.00620999	0.00173349	0.997203
cg16809457	-0.00834695	0.00263887	0.0017335	0.997203
cg24854957	0.0100628	0.00318217	0.00173824	0.997203
cg25839227	0.00895021	0.00283132	0.00174463	0.997203
cg17149359	-0.00732598	0.00231765	0.00174639	0.997203
cg10839663	-0.00896222	0.00283558	0.00174763	0.997203
cg06592829	0.0131636	0.00416509	0.00174856	0.997203
cg03813899	-0.00809632	0.0025622	0.00175179	0.997203
cg19461392	-0.00921248	0.00291591	0.00175481	0.997203
cg25404074	0.00908967	0.00287705	0.00175488	0.997203
cg10938899	0.0196307	0.00621378	0.0017564	0.997203
cg07203951	0.00942885	0.00298513	0.00175934	0.997203
cg02683985	-0.00677831	0.00214633	0.00176237	0.997203
cg14557268	0.0119615	0.00378799	0.00176506	0.997203
cg14159790	0.0166907	0.00528633	0.0017668	0.997203
cg00727310	0.00876515	0.00277635	0.00176831	0.997203
cg05590156	-0.00763284	0.00241771	0.00176845	0.997203
cg02820283	0.00927929	0.00293924	0.00176852	0.997203
cg03070856	0.0128962	0.00408497	0.00176884	0.997203
cg00495713	-0.00506888	0.00160608	0.00177495	0.997203
cg19731602	-0.00594493	0.00188378	0.00177547	0.997203
cg13549719	0.0139525	0.00442158	0.00177725	0.997203
cg03788666	-0.00742413	0.0023529	0.00177865	0.997203
cg17718182	-0.00816327	0.00258749	0.0017811	0.997203
cg26751356	0.00960263	0.0030439	0.00178216	0.997203
cg01261797	-0.0126965	0.00402611	0.00178977	0.997203
cg24853765	0.00742622	0.00235536	0.0017929	0.997203
cg21115691	-0.00592096	0.00187813	0.0017948	0.997203
cg04289130	0.0105059	0.00333304	0.00179787	0.997203
cg04991337	-0.0154033	0.00488837	0.00180417	0.997203
cg02760152	-0.0136463	0.0043317	0.00180883	0.997203
cg26543112	0.00732301	0.00232477	0.00181023	0.997203
cg14131889	-0.00757544	0.00240492	0.00181031	0.997203
cg22153873	0.00711044	0.00225768	0.00181346	0.997203
cg10825040	-0.00829089	0.00263303	0.0018173	0.997203
cg01538969	-0.00908976	0.00288768	0.00182351	0.997203
cg16896134	0.019745	0.0062723	0.00182367	0.997203
cg06296890	-0.0105588	0.00335455	0.00182452	0.997203
cg16575998	0.0110962	0.00352626	0.00182979	0.997203
cg19885388	0.00692679	0.00220152	0.00183198	0.997203
cg23231729	0.00843508	0.00268089	0.00183267	0.997203
cg23509128	0.0108043	0.00343443	0.00183497	0.997203
cg25364972	-0.00873705	0.00277758	0.00183687	0.997203
cg15551525	0.00881948	0.00280379	0.00183692	0.997203
cg06947320	-0.00899809	0.00286061	0.00183714	0.997203
cg02017892	-0.00657278	0.00208966	0.00183797	0.997203
cg08637874	0.00896123	0.0028493	0.00183991	0.997203
cg01447966	0.00753516	0.00239591	0.0018402	0.997203
cg19591003	0.00538639	0.00171283	0.0018419	0.997203
cg22792552	0.00728269	0.00231599	0.00184319	0.997203
cg10632837	-0.0134438	0.00427553	0.00184489	0.997203
cg04881131	-0.0136006	0.00432573	0.00184563	0.997203
cg01249533	0.0148859	0.00473578	0.00185278	0.997203
cg19560874	0.00814077	0.00259035	0.00185414	0.997203
cg19145387	-0.0167095	0.00531762	0.00185679	0.997203
cg12043166	0.00683542	0.00217568	0.00186015	0.997203
cg05490875	0.00986458	0.00313995	0.00186148	0.997203
cg15248972	0.00961128	0.00305996	0.00186482	0.997203
cg09304136	0.00571401	0.00181919	0.00186561	0.997203
cg16956153	0.010681	0.0034009	0.00186689	0.997203
cg07263475	0.0141067	0.00449261	0.00187094	0.997203
cg00061520	-0.0096756	0.00308142	0.001871	0.997203
cg05094264	0.00637725	0.00203101	0.00187128	0.997203
cg08876130	0.0113076	0.00360117	0.0018717	0.997203
cg10519766	0.00817771	0.00260489	0.00187481	0.997203
cg04158367	0.0210941	0.00672003	0.00187717	0.997203
cg07323648	0.017723	0.00564597	0.00187736	0.997203
cg04225551	-0.00788963	0.00251361	0.0018785	0.997203
cg25340121	-0.00647458	0.00206282	0.00187894	0.997203
cg04830316	0.00950722	0.00303003	0.00188533	0.998072
cg02938807	-0.0149121	0.00475309	0.00188729	0.998072
cg11841246	0.00989985	0.00315681	0.0018955	0.998072
cg25080348	-0.00739736	0.00235906	0.00189744	0.998072
cg23008136	0.0128698	0.00410489	0.00190181	0.998072
cg13617776	0.0139567	0.00445307	0.00190705	0.998072
cg03877014	0.0128884	0.00411225	0.00190737	0.998072
cg08140412	0.00966442	0.00308387	0.00190911	0.998072
cg20808363	-0.00824894	0.00263248	0.00191117	0.998072
cg11293572	0.00906676	0.00289377	0.00191325	0.998072
cg06332269	-0.00767316	0.00244972	0.00191919	0.998072
cg07883457	0.00895732	0.0028599	0.00192059	0.998072
cg14910288	0.0147113	0.00469741	0.00192212	0.998072
cg06255676	-0.00842038	0.00268934	0.00192701	0.998072
cg26025505	0.00515052	0.0016451	0.0019283	0.998072
cg21233879	0.0084803	0.00270872	0.00192878	0.998072
cg22196952	0.0118254	0.00377693	0.00192948	0.998072
cg00679716	-0.00488179	0.00155987	0.00193594	0.998072
cg12199618	0.00662505	0.0021172	0.00193886	0.998072
cg12440380	0.00611556	0.00195402	0.00194013	0.998072
cg14814999	-0.00746167	0.00238518	0.00194401	0.998072
cg09102835	0.0096404	0.00308283	0.00195322	0.998072
cg01108445	-0.0150768	0.00482347	0.00196087	0.998072
cg03041824	0.00725617	0.00232201	0.00196581	0.998072
cg23690302	0.0113519	0.00363283	0.00196668	0.998072
cg08559989	0.0093583	0.00299488	0.00196703	0.998072
cg23677778	0.0168394	0.00538934	0.00196967	0.998072
cg25464840	0.0134677	0.00431108	0.00197218	0.998072
cg15932716	-0.00542048	0.0017353	0.00197421	0.998072
cg19245371	-0.0114133	0.00365604	0.0019865	0.998072
cg05152903	0.0091748	0.00293908	0.00198788	0.998072
cg01699600	0.0109958	0.00352295	0.00199023	0.998072
cg00790916	-0.0093781	0.00300477	0.00199099	0.998072
cg24408469	0.0106806	0.00342245	0.00199388	0.998072
cg20157572	-0.00981116	0.00314393	0.00199503	0.998072
cg04080041	0.016778	0.00537737	0.00199796	0.998072
cg01188191	-0.00755411	0.00242117	0.00199862	0.998072
cg21453840	0.0105241	0.00337295	0.00200215	0.998072
cg19788371	-0.0108244	0.00347205	0.00201535	0.998072
cg20176098	-0.00831398	0.00266716	0.00201668	0.998072
cg07016329	0.0103075	0.00330672	0.00201682	0.998072
cg16900746	0.00965632	0.00309784	0.00201704	0.998072
cg11386903	0.00944271	0.0030297	0.00201968	0.998072
cg26523590	-0.00699207	0.00224352	0.00202142	0.998072
cg18577494	0.00832426	0.00267126	0.00202285	0.998072
cg22964496	-0.00917274	0.00294375	0.00202506	0.998072
cg09699193	-0.0107222	0.0034417	0.00202847	0.998072
cg24700547	0.00644506	0.00206908	0.00203146	0.998072
cg12654928	0.00883864	0.00283768	0.00203272	0.998072
cg14409941	0.0105307	0.00338101	0.00203321	0.998072
cg10702394	0.0089927	0.00288781	0.00203825	0.998072
cg15365028	-0.00833449	0.00267655	0.00203843	0.998072
cg26651122	-0.00504062	0.00161897	0.00204121	0.998072
cg11615395	0.023407	0.0075189	0.0020438	0.998072
cg25400864	0.0216199	0.00694555	0.00204592	0.998072
cg02186769	0.0108953	0.00350021	0.00204607	0.998072
cg09266979	-0.00793712	0.00254997	0.0020468	0.998072
cg25072336	-0.00636783	0.00204644	0.00205338	0.998072
cg07163480	0.0079469	0.0025547	0.00205979	0.998072
cg24310431	-0.0145845	0.00468911	0.0020626	0.998072
cg03401357	0.00948097	0.00304872	0.00206649	0.998072
cg10208897	-0.0214967	0.0069143	0.0020712	0.998072
cg17583263	0.00874077	0.00281163	0.00207269	0.998072
cg13449424	-0.00891895	0.00286929	0.00207525	0.998072
cg26959380	0.0111564	0.0035891	0.00207525	0.998072
cg22365225	-0.00934972	0.00300877	0.00208156	0.998072
cg09203199	-0.00703913	0.00226548	0.00208408	0.998072
cg19911801	-0.0125769	0.00404855	0.00208812	0.998072
cg27323343	0.00832732	0.00268138	0.0020944	0.998072
cg17101778	-0.0048111	0.00154928	0.00209596	0.998072
cg21826815	0.00636493	0.00204967	0.00209623	0.998072
cg26648024	-0.0107442	0.00345992	0.00209633	0.998072
cg06781209	0.0100377	0.00323257	0.00209806	0.998072
cg14828865	0.0119878	0.00386087	0.00209895	0.998072
cg01861284	0.00645218	0.00207886	0.00210738	0.998072
cg24428218	0.009061	0.00291945	0.00210846	0.998072
cg19570321	0.00878092	0.00282942	0.00210936	0.998072
cg17039262	-0.0304315	0.00980521	0.00211257	0.998072
cg11707031	0.00640971	0.00206616	0.00211762	0.998072
cg17896808	-0.00859775	0.0027716	0.00211858	0.998072
cg20148850	0.00970107	0.00312742	0.00211963	0.998072
cg02266500	0.0138915	0.00447858	0.00212084	0.998072
cg12852000	0.00967951	0.00312182	0.00212895	0.998072
cg02110048	-0.00979213	0.00315805	0.00212901	0.998072
cg23244698	-0.00871883	0.00281203	0.00212925	0.998072
cg20654260	0.00906077	0.00292249	0.00213058	0.998072
cg13107060	-0.0223674	0.00721436	0.00213106	0.998072
cg05090759	-0.020776	0.00670138	0.00213136	0.998072
cg25096368	-0.00877614	0.00283137	0.00213583	0.998072
cg13713381	-0.00576484	0.00185999	0.00213726	0.998072
cg19528439	0.0102287	0.00330069	0.00214037	0.998072
cg26225829	-0.00654957	0.00211388	0.0021445	0.998072
cg17429065	0.00585022	0.00188896	0.00215366	0.998072
cg22083684	-0.00879878	0.00284123	0.00215605	0.998072
cg25103172	-0.00491958	0.00158869	0.0021567	0.998072
cg16206813	0.0145583	0.00470139	0.00215696	0.998072
cg17492326	0.00568758	0.00183686	0.00215852	0.998072
cg11963436	0.0127607	0.00412116	0.00215904	0.998072
cg23530105	-0.00735176	0.00237451	0.00216031	0.998072
cg01209226	-0.00807839	0.00260922	0.00216043	0.998072
cg16906204	0.00831768	0.00268673	0.00216224	0.998072
cg17147440	0.0140707	0.00454491	0.0021624	0.998072
cg09369221	0.00868206	0.00280445	0.00216243	0.998072
cg15575880	0.0125785	0.00406426	0.00216877	0.998072
cg05036013	0.015165	0.00489969	0.00216894	0.998072
cg23549061	0.0243332	0.00786269	0.00216982	0.998072
cg00647046	0.00919221	0.00297042	0.00217109	0.998072
cg23511909	-0.00479291	0.00154923	0.00217709	0.998072
ch.14.1124768F	-0.0103045	0.00333104	0.00217897	0.998072
cg12395150	-0.00617756	0.00199699	0.00217919	0.998072
cg01954353	0.00662753	0.0021425	0.00217981	0.998072
cg00782607	0.0212405	0.00686559	0.00218304	0.998072
cg04774364	-0.00855628	0.00276669	0.00218513	0.998072
cg07533819	0.0124264	0.00401843	0.00218691	0.998072
cg01783195	0.01257	0.00406495	0.00218738	0.998072
cg07204255	0.00811897	0.00262624	0.00219316	0.998072
cg09595471	0.0127795	0.00413383	0.00219343	0.998072
cg10462597	-0.00983256	0.00318059	0.00219354	0.998072
cg07554986	-0.00769992	0.00249078	0.00219397	0.998072
cg09089053	-0.0141368	0.00457344	0.00219608	0.998072
cg23232844	0.0366725	0.0118586	0.0021961	0.998072
cg17533684	-0.00628875	0.00203465	0.0021979	0.998072
cg15916399	0.0147737	0.0047798	0.00219835	0.998072
cg11930554	0.0156174	0.00505329	0.00219982	0.998072
cg03260166	-0.00920545	0.00297913	0.00220387	0.998072
cg15445554	0.00953592	0.00308613	0.00220423	0.998072
cg22123728	-0.00767801	0.00248489	0.00220459	0.998072
cg12151124	0.013532	0.00437988	0.00220667	0.998072
cg11558972	-0.0141254	0.00457264	0.00221079	0.998072
cg03070741	0.00806273	0.00261051	0.00221402	0.998072
cg06529840	-0.0041905	0.00135691	0.00221629	0.998072
cg14372125	-0.00696875	0.00225657	0.00221669	0.998072
cg08989564	0.00813331	0.00263371	0.00221696	0.998072
cg00213805	0.0158493	0.00513557	0.00223125	0.998072
cg07135296	-0.00890959	0.00288693	0.00223201	0.998072
cg16465502	0.00906772	0.00293844	0.00223335	0.998072
cg16925970	-0.00733645	0.00237752	0.00223433	0.998072
cg17509563	-0.0141097	0.00457304	0.00223696	0.998072
cg06520521	-0.0110105	0.00356877	0.00223883	0.998072
cg06333435	0.00758143	0.00245775	0.00224199	0.998072
cg00340161	-0.0075666	0.00245322	0.00224461	0.998072
cg06303574	0.00953045	0.00309025	0.00224686	0.998072
cg15979759	0.00693583	0.00224943	0.00225173	0.998072
cg26889572	-0.00683789	0.00221771	0.00225214	0.998072
cg12699174	0.00609637	0.00197749	0.00225531	0.998072
cg14579864	-0.0107917	0.00350071	0.00225644	0.998072
cg10149605	-0.00657651	0.0021334	0.00225705	0.998072
cg10624480	-0.0056856	0.00184439	0.00225707	0.998072
cg14101501	0.00788875	0.00255988	0.00226408	0.998072
ch.5.3224933F	-0.00554905	0.00180068	0.00226447	0.998072
cg06842989	0.00924433	0.00299994	0.00226622	0.998072
cg27180286	-0.01244	0.00403734	0.00226738	0.998072
cg03907612	0.00669533	0.00217296	0.00226771	0.998072
cg05360714	0.0143443	0.00465545	0.00226786	0.998072
cg17561891	0.0079289	0.00257342	0.00226861	0.998072
cg15006973	0.00696678	0.00226122	0.0022693	0.998072
cg15058266	-0.00868023	0.00281725	0.00226991	0.998072
cg19084916	-0.00810642	0.00263158	0.00227334	0.998072
cg01471232	0.0139106	0.0045159	0.00227394	0.998072
cg22756608	-0.00759794	0.00246659	0.00227406	0.998072
cg23771949	-0.00561131	0.00182172	0.00227482	0.998072
cg11935592	0.0164201	0.00533022	0.00227614	0.998072
cg14471569	0.00805435	0.00261568	0.00228206	0.998072
cg11582403	0.0128276	0.00416615	0.00228386	0.998072
cg03066986	-0.00780886	0.00253631	0.00228521	0.998072
cg05790015	0.0119693	0.00388768	0.00228558	0.998072
cg04016606	0.00754638	0.00245157	0.00228995	0.998072
cg00593048	0.00594339	0.00193081	0.00229003	0.998072
cg05966699	-0.00756786	0.00245898	0.00229403	0.998072
cg16859924	0.00677779	0.00220245	0.00229596	0.998072
cg20536432	0.0099053	0.00321906	0.00229819	0.998072
cg00894352	0.00628566	0.00204302	0.0023022	0.998072
cg14660726	0.00922946	0.00300068	0.00230781	0.998072
cg05630136	-0.00753466	0.00244979	0.00230896	0.998072
cg16290720	0.00634802	0.00206397	0.00230899	0.998072
cg13815311	-0.00571635	0.00185863	0.00230951	0.998072
cg08976334	-0.00924322	0.00300585	0.00231316	0.998072
cg03103525	-0.0065709	0.00213694	0.0023144	0.998072
cg15159625	0.00759227	0.00246944	0.00231759	0.998072
cg04347356	0.00681095	0.00221607	0.00232631	0.998072
cg00344870	0.00752127	0.00244739	0.00232821	0.998072
cg14992000	0.00773898	0.00251806	0.00232901	0.998072
cg11272874	-0.0057894	0.00188404	0.00232985	0.998072
cg12484738	-0.0107434	0.00349702	0.002336	0.998072
cg10120816	0.00932404	0.00303513	0.00233603	0.998072
cg16411857	0.010968	0.00357031	0.00233629	0.998072
cg12120406	-0.00754884	0.00245743	0.0023375	0.998072
cg11149163	-0.0162097	0.00527702	0.00233823	0.998072
cg24090635	-0.00713086	0.00232165	0.00234125	0.998072
cg07629094	-0.00754679	0.00245737	0.00234326	0.998072
cg18037808	-0.00803869	0.0026178	0.00234564	0.998072
cg23311905	-0.00765418	0.00249264	0.00234613	0.998072
cg04776445	0.0176062	0.00573361	0.00234628	0.998072
cg00447581	0.00869023	0.00283028	0.00234813	0.998072
cg23151747	-0.00928602	0.00302454	0.00235059	0.998072
cg23086363	0.0085915	0.00279871	0.00235299	0.998072
cg18720285	-0.00596511	0.00194323	0.0023539	0.998072
cg06599543	0.00954254	0.00310865	0.00235406	0.998072
cg05991534	-0.0125361	0.00408402	0.00235491	0.998072
cg15682807	-0.0116577	0.003798	0.00235576	0.998072
cg01141645	-0.00733224	0.00238892	0.00235716	0.998072
cg20468787	0.0107906	0.00351572	0.00235816	0.998072
cg27332243	-0.0100915	0.0032885	0.00236119	0.998072
cg25463831	-0.00653567	0.00212999	0.00236379	0.998072
cg22023197	-0.00749844	0.00244387	0.00236478	0.998072
cg23659957	0.00901952	0.00294026	0.00236995	0.998072
cg11476211	-0.00664309	0.00216574	0.00237176	0.998072
cg26570804	-0.00789628	0.00257448	0.00237342	0.998072
cg01230160	-0.00505526	0.00164835	0.00237558	0.998072
cg25116789	0.00829718	0.00270569	0.00238176	0.998072
cg18469624	-0.00742498	0.00242161	0.00238191	0.998072
cg07769507	-0.00545281	0.00177881	0.00238663	0.998072
cg05949034	0.00724577	0.00236376	0.00238719	0.998072
cg04049719	0.00749187	0.00244428	0.00238939	0.998072
cg10021349	-0.00836067	0.00272783	0.00239028	0.998072
cg10231675	0.0133371	0.00435184	0.00239295	0.998072
cg06236559	-0.0103456	0.0033759	0.00239336	0.998072
cg24492749	-0.00869193	0.00283662	0.0023962	0.998072
cg05535123	-0.00668133	0.00218047	0.0023963	0.998072
cg04135540	-0.0127546	0.00416252	0.0023964	0.998072
cg07851008	-0.00517118	0.00168773	0.00239771	0.998072
cg15343200	0.0146221	0.00477281	0.00240049	0.998072
cg26117398	-0.00642926	0.00209859	0.00240069	0.998072
cg23003315	0.0114337	0.00373213	0.00240082	0.998072
cg26727435	0.0091646	0.00299152	0.00240129	0.998072
cg26606628	0.00895749	0.00292394	0.00240148	0.998072
cg05197447	0.0142364	0.00464851	0.00240864	0.998072
cg24557142	0.012435	0.00406079	0.00241148	0.998072
cg06201219	-0.00771118	0.00251908	0.00242016	0.998072
cg14290127	-0.0070489	0.00230278	0.00242066	0.998072
cg11821702	-0.00829435	0.00270997	0.00242352	0.998072
cg06869971	-0.00416269	0.00136015	0.00242521	0.998072
cg13910681	-0.00684034	0.00223515	0.00242607	0.998072
cg16555181	0.0103403	0.00337987	0.00243382	0.998072
cg19389372	0.0188573	0.00616382	0.00243473	0.998072
cg18811184	-0.0104092	0.00340369	0.00244365	0.998072
cg00635944	0.013325	0.00435822	0.00244897	0.998072
cg14039237	-0.0072076	0.00235749	0.00244994	0.998072
cg00652942	-0.0047863	0.00156563	0.00245157	0.998072
cg09665325	0.01782	0.00582955	0.00245368	0.998072
cg27117491	-0.010605	0.00346945	0.00245504	0.998072
cg18647259	0.0197713	0.00646816	0.0024556	0.998072
cg09993849	-0.00483633	0.00158233	0.0024568	0.998072
cg22855020	0.00901306	0.0029489	0.00245706	0.998072
cg22795027	-0.00731435	0.00239329	0.00245882	0.998072
cg11721177	-0.0181553	0.005941	0.00246089	0.998072
cg25738529	0.00665761	0.00217907	0.0024663	0.998072
cg11408812	0.00568027	0.0018594	0.00246918	0.998072
cg16084842	-0.0052374	0.00171472	0.00247333	0.998072
cg26550787	-0.00973541	0.00318738	0.00247342	0.998072
cg01349336	-0.0162488	0.00532007	0.00247435	0.998072
cg22000577	0.00882899	0.00289079	0.00247649	0.998072
cg22559596	0.011829	0.00387338	0.00247763	0.998072
cg02898019	0.0108779	0.00356336	0.00248738	0.998072
cg05495005	-0.00676678	0.00221714	0.0024921	0.998072
cg07261968	0.00909345	0.00297958	0.00249293	0.998072
cg00336669	-0.00872046	0.00285752	0.00249422	0.998072
cg26975476	-0.0146656	0.00480725	0.00250262	0.998072
cg11197563	0.00771514	0.00252906	0.00250359	0.998072
cg15043642	0.00789968	0.00259003	0.00250813	0.998072
cg09784977	-0.0080448	0.00263781	0.00251247	0.998072
cg09246253	0.00800684	0.0026259	0.00251508	0.998072
cg03235788	-0.00571488	0.00187496	0.00252458	0.998072
cg00691078	0.005887	0.00193218	0.00253426	0.998072
cg13225750	0.00693948	0.00227753	0.00253494	0.998072
cg25880537	0.0102305	0.00335802	0.00253702	0.998072
cg27474223	0.00886953	0.00291149	0.00253776	0.998072
cg20737451	-0.00828425	0.00271939	0.00253792	0.998072
cg24880787	-0.0149096	0.00489514	0.0025425	0.998072
cg03842258	0.00883269	0.0029001	0.00254376	0.998072
cg20454429	0.014201	0.00466316	0.00254789	0.998072
cg08740107	0.0119868	0.00393716	0.00255299	0.998072
cg25884324	-0.00706923	0.00232196	0.00255309	0.998072
cg26410484	0.0105344	0.00345994	0.00255351	0.998072
cg17694409	-0.00528588	0.00173646	0.00255689	0.998072
cg03036452	-0.0071014	0.00233286	0.00255751	0.998072
cg18818644	0.0108737	0.00357234	0.00255839	0.998072
cg01825213	-0.0119625	0.00393005	0.0025585	0.998072
cg01518357	-0.00570532	0.00187443	0.00255927	0.998072
cg26512148	-0.00732442	0.00240681	0.00256384	0.998072
cg25598400	0.0168634	0.00554359	0.0025741	0.998072
cg12197579	0.00585258	0.00192408	0.00257579	0.998072
cg24177611	-0.00835854	0.00274794	0.00257672	0.998072
cg03314963	0.0170421	0.00560305	0.00257728	0.998072
cg01646516	-0.00761015	0.00250261	0.00258309	0.998072
cg13703021	-0.0142289	0.00467948	0.00258463	0.998072
cg04707254	-0.00729575	0.0023994	0.00258502	0.998072
cg20507276	-0.0181006	0.00595337	0.00258716	0.998072
cg25219134	0.0125544	0.00412934	0.00258792	0.998072
cg13876844	-0.00625069	0.00205602	0.00258888	0.998072
cg21147364	-0.0131233	0.00431667	0.00258999	0.998072
cg23954416	-0.0178846	0.00588305	0.00259029	0.998072
cg17082959	-0.008527	0.00280507	0.00259161	0.998072
cg15863573	0.0114864	0.00377829	0.00259206	0.998072
cg00848945	0.00875848	0.00288188	0.00259747	0.998072
cg03833511	0.00839129	0.00276088	0.00259752	0.998072
cg06317358	-0.0198091	0.00652028	0.00260642	0.998072
cg10246038	-0.013503	0.00444458	0.00260646	0.998072
cg26109199	-0.00509475	0.00167739	0.00261292	0.998072
cg11083157	-0.0143981	0.00474053	0.00261442	0.998072
cg20434012	0.00620146	0.0020419	0.00261635	0.998072
cg16075951	0.0062928	0.00207219	0.00261733	0.998072
cg09496634	-0.00877675	0.00289029	0.0026186	0.998072
cg12411961	-0.00482415	0.0015887	0.00261933	0.998072
cg21356293	0.00736667	0.00242601	0.00261938	0.998072
cg25457007	0.00594191	0.00195673	0.00262007	0.998072
cg10390058	0.0148091	0.00487756	0.00262246	0.998072
cg21560241	0.00884843	0.00291466	0.00262529	0.998072
cg06397427	-0.0161127	0.00530752	0.00262532	0.998072
cg14113442	-0.00737978	0.00243122	0.00262872	0.998072
cg25565132	-0.00754268	0.00248519	0.00263192	0.998072
cg27578811	0.0164227	0.00541139	0.00263377	0.998072
cg04144521	-0.00663889	0.00218757	0.00263383	0.998072
cg04804772	0.00721499	0.00237757	0.00263561	0.998072
cg11299371	-0.00754092	0.00248529	0.0026389	0.998072
cg12686344	-0.00472355	0.00155725	0.00264702	0.998072
cg08386098	-0.00522868	0.00172406	0.00265121	0.998072
cg05171021	-0.0102143	0.0033681	0.00265228	0.998072
cg15264681	-0.00882452	0.0029099	0.00265279	0.998072
cg24401219	0.0103748	0.00342137	0.00265479	0.998072
cg19629755	0.0156518	0.00516208	0.00265713	0.998072
cg14567085	-0.00803685	0.00265064	0.00265744	0.998072
cg03267502	-0.0068492	0.00225947	0.0026635	0.998072
cg16652392	-0.00889968	0.00293598	0.00266418	0.998072
cg16434657	-0.0123059	0.00406057	0.0026708	0.998072
cg13735402	0.00828299	0.00273346	0.00267462	0.998072
cg05434863	0.00854819	0.0028212	0.00267505	0.998072
cg13165139	0.00511304	0.00168751	0.0026754	0.998072
cg27462975	0.0190018	0.00627227	0.00267927	0.998072
cg23814691	0.00893429	0.00294919	0.00268173	0.998072
cg11438428	0.0106358	0.00351125	0.00268288	0.998072
cg00945409	-0.00887717	0.00293096	0.00268558	0.998072
cg12235788	-0.0141644	0.00467681	0.00268649	0.998072
cg16757423	0.00753925	0.00248934	0.00268757	0.998072
cg15826006	0.00732462	0.00241855	0.00268762	0.998072
cg01473955	0.00914481	0.00302006	0.00269187	0.998072
cg04209650	-0.010013	0.00330699	0.00269352	0.998072
cg02792322	0.00756479	0.00249875	0.00269699	0.998072
cg08501402	0.0101574	0.00335564	0.00270108	0.998072
cg18043157	0.00729964	0.00241172	0.00270379	0.998072
cg00089451	-0.0116538	0.00385086	0.0027068	0.998072
cg08636169	0.00735552	0.00243063	0.00270774	0.998072
cg23686321	0.010923	0.00361002	0.00271239	0.998072
cg14139581	0.00745515	0.00246415	0.00271505	0.998072
cg05474004	-0.00539923	0.00178474	0.00271622	0.998072
cg11245657	0.00618019	0.00204321	0.00272033	0.998072
cg16621790	-0.0111179	0.00367584	0.00272172	0.998072
cg18473335	-0.0111067	0.0036722	0.00272295	0.998072
cg14872828	0.00687258	0.00227248	0.00272441	0.998072
cg03918377	-0.0084915	0.0028078	0.00272537	0.998072
cg24337108	-0.00641754	0.00212214	0.00272856	0.998072
cg04440885	0.020756	0.00686451	0.00272961	0.998072
cg25124326	0.00665021	0.00219959	0.00273298	0.998072
cg14052210	0.00556015	0.00183913	0.00273332	0.998072
cg23600438	-0.00757795	0.00250658	0.00273357	0.998072
cg23711461	0.00861914	0.00285192	0.00274233	0.998072
cg00206233	0.00627582	0.00207654	0.00274291	0.998072
cg12173586	-0.00631648	0.00209021	0.00274481	0.998072
cg03271761	-0.0204755	0.00677651	0.00274912	0.998072
cg07063294	0.00860661	0.00284864	0.00275038	0.998072
cg16228688	0.00835709	0.00276611	0.0027509	0.998072
cg14615266	0.0272376	0.00901606	0.00275302	0.998072
cg11558328	0.0149058	0.0049338	0.00275431	0.998072
cg11155082	0.00900557	0.00298163	0.00275875	0.998072
cg10729373	-0.00525805	0.00174093	0.00275956	0.998072
cg00619245	-0.00824654	0.0027307	0.0027624	0.998072
cg02585098	-0.00537575	0.00178041	0.0027672	0.998072
cg12413319	0.0120614	0.00399451	0.00276807	0.998072
cg25911171	0.0083968	0.00278138	0.00277133	0.998072
cg23245009	0.0111062	0.00367876	0.00277149	0.998072
cg23599716	-0.00949029	0.00314381	0.00277313	0.998072
cg07115558	0.00726557	0.00240678	0.0027743	0.998072
cg01377119	-0.00551471	0.00182692	0.00277443	0.998072
cg09135656	0.0224241	0.00742937	0.00277687	0.998072
cg13841603	0.0143108	0.00474238	0.00278276	0.998072
cg07015554	-0.0082327	0.00272823	0.00278312	0.998072
cg23638042	0.018669	0.00618682	0.00278353	0.998072
cg19925035	-0.0092849	0.00307769	0.00279074	0.998072
cg05492270	0.00970409	0.00321683	0.00279144	0.998072
cg06344784	0.0076192	0.00252645	0.00279936	0.998072
cg23687654	-0.00728348	0.00241517	0.00279987	0.998072
cg01508548	-0.0139235	0.00461877	0.00281037	0.998072
cg22546701	-0.00670472	0.00222418	0.00281103	0.998072
cg11125037	-0.0106353	0.00352833	0.00281304	0.998072
cg26338427	-0.0177658	0.00589471	0.00281659	0.998072
cg00145177	0.0109737	0.00364109	0.00281672	0.998072
cg08785724	-0.01259	0.00417728	0.00281686	0.998072
cg19864138	0.0125439	0.00416177	0.00281713	0.998072
cg27428520	0.0073029	0.00242327	0.00281834	0.998072
cg12838902	0.00965049	0.00320234	0.0028191	0.998072
cg24339194	-0.0068125	0.00226054	0.00281924	0.998072
cg12155684	-0.00822591	0.0027304	0.0028269	0.998072
cg12137450	0.0102954	0.00341758	0.00282903	0.998072
cg22237056	-0.00966303	0.00320806	0.00283229	0.998072
cg18668511	0.0143683	0.00477037	0.00283343	0.998072
cg26104815	0.0103991	0.00345265	0.00283492	0.998072
cg13401893	0.0155095	0.00514919	0.0028357	0.998072
cg11128021	0.0104225	0.00346067	0.00283605	0.998072
cg13746919	0.0067304	0.00223502	0.00284011	0.998072
cg19181160	0.00664659	0.00220743	0.00284222	0.998072
cg09611472	0.0130062	0.00431919	0.00284256	0.998072
cg04085614	0.00555398	0.00184483	0.0028463	0.998072
cg04808059	-0.00628906	0.00208893	0.00284632	0.998072
cg26602666	0.0178199	0.00591906	0.00284777	0.998072
cg02309301	0.0078508	0.00260781	0.00284782	0.998072
cg27402881	0.0100777	0.00334785	0.00284962	0.998072
cg02804091	0.0156198	0.00518991	0.00285465	0.998072
cg26127778	0.00942653	0.00313221	0.00285553	0.998072
cg21912060	-0.0118043	0.00392273	0.00285868	0.998072
cg26918919	0.00984699	0.00327231	0.00285882	0.998072
cg14153069	-0.00714415	0.00237417	0.0028595	0.998072
cg15027466	0.00599058	0.00199101	0.00286218	0.998072
cg25329013	-0.00880257	0.00292567	0.00286289	0.998072
cg07351192	0.0127442	0.00423574	0.00286484	0.998072
cg07664272	0.00705102	0.0023439	0.00286745	0.998072
cg05868469	0.00653986	0.00217399	0.00286757	0.998072
cg15589939	-0.00786812	0.00261556	0.00286784	0.998072
cg00232806	0.00879327	0.00292316	0.00286834	0.998072
cg07466807	0.00814462	0.0027079	0.00287214	0.998072
cg08261032	0.00743153	0.0024709	0.00287318	0.998072
cg05372765	-0.0063598	0.00211468	0.00287469	0.998072
cg05633287	0.00933412	0.0031033	0.00287498	0.998072
cg10042856	-0.00651268	0.0021657	0.00287698	0.998072
cg16054184	-0.00699848	0.00232731	0.00287782	0.998072
cg27089675	-0.00977872	0.00325186	0.00287866	0.998072
cg03005132	-0.0120358	0.00400262	0.00287911	0.998072
cg23791325	0.0181388	0.00603226	0.00288088	0.998072
cg13518216	0.0111799	0.00371829	0.00288132	0.998072
cg11040777	-0.00648479	0.00215676	0.00288134	0.998072
cg18344056	0.00627223	0.00208608	0.00288151	0.998072
cg22335246	0.00843165	0.00280432	0.00288192	0.998072
cg04975834	-0.00619707	0.00206187	0.00289204	0.998072
cg20162206	-0.0142528	0.00474284	0.00289606	0.998072
cg11493923	-0.00783101	0.00260652	0.00290283	0.998072
cg02959282	0.0108941	0.00362609	0.00290315	0.998072
cg09430954	0.00663033	0.00220699	0.00290415	0.998072
cg25396643	-0.00560866	0.00186694	0.00290463	0.998072
cg26541415	-0.00564067	0.00187765	0.00290546	0.998072
cg26567163	-0.00943227	0.00313978	0.00290618	0.998072
cg00658085	0.00666211	0.00221808	0.00291065	0.998072
cg14410018	-0.00647218	0.0021549	0.00291131	0.998072
cg13168407	0.00975552	0.00324838	0.00291387	0.998072
cg26933063	0.00871391	0.00290158	0.00291424	0.998072
cg02134606	-0.00639768	0.00213042	0.0029156	0.998072
cg15524516	0.0112361	0.00374179	0.00291702	0.998072
cg02929780	-0.00623588	0.00207675	0.00291832	0.998072
cg14688342	-0.0127644	0.00425181	0.002924	0.998072
cg23437973	0.00680922	0.00226817	0.00292432	0.998072
cg05791153	-0.0141012	0.00469707	0.0029247	0.998072
cg25367559	-0.00741766	0.00247093	0.00292528	0.998072
cg00181834	0.00843681	0.00281044	0.00292541	0.998072
cg03252718	0.0087015	0.00289899	0.00292905	0.998072
cg05691158	0.00876834	0.00292136	0.00293	0.998072
cg15013526	0.00667753	0.00222494	0.00293231	0.998072
cg08479136	0.00735955	0.00245222	0.00293439	0.998072
cg14249148	0.00638741	0.00212872	0.00293816	0.998072
cg20810903	0.00762263	0.00254091	0.00294396	0.998072
cg18979423	-0.00611407	0.00203809	0.0029446	0.998072
cg17052964	0.00975404	0.00325206	0.00295069	0.998072
cg00016718	0.00987583	0.00329399	0.00296117	0.998072
cg16955726	-0.0136332	0.0045471	0.00296136	0.998072
cg25215885	0.0177959	0.0059334	0.00296263	0.998072
cg17333837	-0.00750042	0.00250192	0.00296364	0.998072
cg20375342	-0.00879687	0.00293464	0.00296622	0.998072
cg04764597	-0.00605811	0.00202122	0.0029695	0.998072
cg19766489	0.0152356	0.00508515	0.0029803	0.998072
cg08146708	-0.00615328	0.00205398	0.00298336	0.998072
cg17052552	0.0155399	0.00518725	0.00298428	0.998072
cg06156640	0.0125686	0.00419627	0.00298916	0.998072
cg13688474	-0.00531226	0.00177364	0.00298964	0.998072
cg11381404	0.0103633	0.00346074	0.00299516	0.998072
cg02995503	0.00886238	0.0029596	0.00299595	0.998072
cg20268930	-0.00707146	0.00236171	0.00299827	0.998072
cg20136609	0.00631283	0.00210857	0.00300125	0.998072
cg24796306	0.00737361	0.00246301	0.00300282	0.998072
cg25104512	0.0132709	0.00443294	0.00300321	0.998072
cg15745619	0.00813188	0.00271636	0.00300434	0.998072
cg18290190	0.0131423	0.00439019	0.00300459	0.998072
cg24364084	0.00855114	0.00285663	0.00300653	0.998072
cg14625154	0.00427183	0.00142723	0.00300893	0.998072
cg06460400	0.00811744	0.00271249	0.00301446	0.998072
cg11121994	-0.0076922	0.00257065	0.00301632	0.998072
cg15142214	-0.00753147	0.00251743	0.00302202	0.998072
cg14596702	0.00743971	0.00248698	0.00302458	0.998072
cg01780943	-0.0053491	0.00178815	0.00302593	0.998072
cg20729891	0.00582902	0.00194868	0.00302642	0.998072
cg23660154	0.0112248	0.0037525	0.00302705	0.998072
cg26179400	0.00551814	0.00184506	0.0030312	0.998072
cg10903916	-0.00691785	0.00231309	0.00303152	0.998072
cg14480560	-0.00704906	0.00235704	0.00303246	0.998072
cg16387516	0.0084159	0.00281416	0.00303326	0.998072
cg15539786	0.00653286	0.00218466	0.00303542	0.998072
cg17315732	0.0129474	0.00433036	0.00303937	0.998072
cg10382221	-0.012418	0.00415368	0.00304213	0.998072
cg17558214	0.0164511	0.00550274	0.00304419	0.998072
cg27598340	0.00821046	0.00274654	0.00304455	0.998072
cg00143809	0.00870017	0.00291058	0.00304679	0.998072
cg00147172	0.0151293	0.00506141	0.00304684	0.998072
cg25110234	-0.00618158	0.00206828	0.00305069	0.998072
cg05802560	-0.00975929	0.00326598	0.00305635	0.998072
cg06343774	-0.00843405	0.00282298	0.00306139	0.998072
cg04141164	-0.0187291	0.0062691	0.00306258	0.998072
cg24517380	0.0172676	0.00578022	0.00306507	0.998072
cg09800633	-0.0125436	0.00419949	0.00306819	0.998072
cg16726706	-0.0151915	0.00508646	0.00307194	0.998072
cg01079738	0.0190151	0.00636674	0.00307207	0.998072
cg09365686	-0.0057194	0.00191517	0.00307473	0.998072
cg25623768	0.0141761	0.00474712	0.00307578	0.998072
cg04333213	0.00718574	0.00240642	0.00307761	0.998072
cg03821543	0.00748997	0.00250868	0.00308107	0.998072
cg20471783	-0.00524785	0.00175791	0.00308437	0.998072
cg22795590	-0.00826016	0.00276703	0.00308513	0.998072
cg01733217	-0.0145271	0.00486647	0.00308575	0.998072
cg03578041	-0.0112722	0.00377631	0.00308738	0.998072
cg15622891	-0.00776569	0.00260168	0.00308833	0.998072
cg25241964	-0.00843809	0.00282748	0.00309386	0.998072
cg12044130	0.0149734	0.00501728	0.0030971	0.998072
cg23875350	-0.0124989	0.00418889	0.00309853	0.998072
cg01337940	-0.0126488	0.00423923	0.00310034	0.998072
cg11682858	0.0113621	0.00380831	0.00310177	0.998072
cg01681032	0.00745827	0.00249987	0.00310218	0.998072
cg20696478	-0.00552524	0.00185197	0.00310241	0.998072
cg01296347	-0.00676499	0.00226757	0.00310317	0.998072
cg04552799	0.00757016	0.00253732	0.00310346	0.998072
cg07179033	0.00829069	0.00277907	0.00310419	0.998072
cg01686884	0.0142817	0.00478797	0.00310847	0.998072
cg17439009	-0.00572368	0.00191918	0.00311308	0.998072
cg19075614	0.00877216	0.00294159	0.00311546	0.998072
cg17737263	-0.00962552	0.00322776	0.0031165	0.998072
cg03732185	0.00712224	0.00238917	0.00312783	0.998072
cg09202263	0.00829581	0.00278334	0.00313207	0.998072
cg25420238	-0.0154186	0.00517481	0.00314093	0.998072
cg21252282	-0.0176592	0.00592764	0.00314593	0.998072
cg23885884	-0.0078997	0.00265202	0.00314876	0.998072
cg02248103	-0.00893477	0.00299963	0.00315	0.998072
cg05341232	-0.0100886	0.00338709	0.0031518	0.998072
cg05979264	0.00534665	0.00179519	0.00315305	0.998072
cg03947384	0.0103727	0.00348279	0.00315348	0.998072
cg27548644	-0.00650551	0.00218435	0.00315481	0.998072
cg10942707	-0.0052113	0.00175002	0.00315782	0.998072
cg06483621	-0.00993907	0.00333775	0.00315846	0.998072
cg25041901	0.0092353	0.0031024	0.00316894	0.998072
cg05221370	-0.0108488	0.00364481	0.00317223	0.998072
cg03611151	0.00798234	0.00268223	0.0031762	0.998072
cg24028459	0.0050047	0.0016817	0.00317657	0.998072
cg17054674	-0.00991979	0.00333331	0.00317765	0.998072
cg23238851	0.0168662	0.00566808	0.00317975	0.998072
cg16253157	0.00656121	0.00220524	0.00318345	0.998072
cg19791253	0.0064286	0.00216075	0.00318463	0.998072
cg18005217	0.0105984	0.00356166	0.0031852	0.998072
cg16628039	0.00833796	0.00280267	0.00318624	0.998072
cg00693994	0.00810264	0.00272361	0.00318666	0.998072
cg08743050	0.0133376	0.0044837	0.00318958	0.998072
cg06168449	0.0116766	0.00392542	0.00319009	0.998072
cg16579225	-0.00524753	0.00176412	0.00319052	0.998072
cg16914989	0.0151423	0.00509103	0.00319318	0.998072
cg13752005	-0.00968276	0.00325546	0.00319328	0.998072
cg18771357	0.0121623	0.00408943	0.0031956	0.998072
cg09648371	0.00683831	0.00229938	0.0031966	0.998072
cg03580272	-0.0123639	0.00415746	0.00319729	0.998072
cg00178429	-0.00426751	0.00143517	0.00320131	0.998072
cg25925582	-0.00608102	0.00204538	0.00320597	0.998072
cg01934638	-0.0118965	0.00400177	0.00320858	0.998072
cg06925341	0.00865291	0.00291085	0.00321009	0.998072
cg14500563	0.00650917	0.00218984	0.00321222	0.998072
cg14751177	-0.00557828	0.00187692	0.0032173	0.998072
cg14592638	-0.006154	0.00207074	0.0032188	0.998072
cg25837719	0.010398	0.00350029	0.00323068	0.998072
cg01839860	-0.00559235	0.00188259	0.00323126	0.998072
cg14074366	-0.00776223	0.00261361	0.00323778	0.998072
cg13051970	0.0039359	0.00132531	0.00323909	0.998072
cg23986590	-0.0119147	0.00401202	0.00323946	0.998072
cg25411534	-0.00634095	0.00213525	0.00324064	0.998072
cg26676090	0.00834124	0.00280921	0.00324473	0.998072
cg02563906	0.00662335	0.00223075	0.0032461	0.998072
cg19646729	-0.00604115	0.00203492	0.0032499	0.998072
cg07912647	-0.00673342	0.00226814	0.00325029	0.998072
cg17515702	0.00947577	0.00319225	0.00325374	0.998072
cg22867538	-0.00710364	0.00239351	0.0032588	0.998072
cg20978010	0.00900398	0.00303394	0.00325999	0.998072
cg09184423	0.00528995	0.00178265	0.00326291	0.998072
cg21177426	0.00826271	0.00278437	0.00326331	0.998072
cg01070903	-0.00805895	0.00271586	0.003264	0.998072
cg02344636	-0.00882601	0.00297445	0.00326496	0.998072
cg27302614	-0.00834703	0.00281294	0.00326588	0.998072
cg05417803	-0.00733206	0.00247106	0.00326601	0.998072
cg10855779	0.0103151	0.00347655	0.00326736	0.998072
cg23509665	0.0165224	0.00556959	0.00327258	0.998072
cg09813341	-0.00760693	0.00256429	0.00327306	0.998072
cg00624410	-0.0066097	0.00222822	0.00327443	0.998072
cg07177437	-0.00763757	0.00257481	0.00327539	0.998072
cg26102599	0.0168678	0.00568636	0.00327633	0.998072
cg03076771	-0.0126918	0.00428014	0.00328562	0.998072
cg16284238	0.0083106	0.00280267	0.00328584	0.998072
cg16738915	0.00843124	0.00284309	0.00328598	0.998072
cg00375132	-0.00801371	0.00270256	0.00328599	0.998072
cg07702100	-0.00777568	0.00262235	0.00328678	0.998072
cg24154368	0.00796282	0.00268556	0.00328787	0.998072
cg11487187	0.00634911	0.00214133	0.00328816	0.998072
cg01719898	-0.00933748	0.00314925	0.00328853	0.998072
cg11728900	0.00798866	0.00269435	0.00328978	0.998072
cg00141308	0.00976605	0.00329221	0.0032901	0.998072
cg22999327	0.0114771	0.00387157	0.00329401	0.998072
cg09368035	-0.0104754	0.00353385	0.00329577	0.998072
cg22441074	0.00863076	0.00291164	0.00329648	0.998072
cg23574061	0.0145185	0.00489805	0.00329741	0.998072
cg00173854	-0.00568831	0.00191914	0.0032989	0.998072
cg12863373	0.00593233	0.00200128	0.00329988	0.998072
cg17047981	0.0153275	0.00517143	0.00329993	0.998072
cg14210094	-0.00727311	0.00245403	0.00330151	0.998072
cg03599891	-0.00724935	0.0024462	0.00330382	0.998072
cg06940720	-0.00761606	0.00257028	0.00330783	0.998072
cg05134232	0.00750017	0.00253118	0.00330809	0.998072
cg04067428	0.00503791	0.00170026	0.00330902	0.998072
cg17837192	-0.00929357	0.00313686	0.00331233	0.998072
cg10333278	0.0121679	0.00410721	0.00331368	0.998072
cg22400102	-0.00966875	0.00326372	0.00331451	0.998072
cg00485312	0.00869354	0.00293459	0.00331511	0.998072
cg11988101	0.00980772	0.00331092	0.00331716	0.998072
cg08804626	0.00849762	0.00286903	0.0033212	0.998072
cg03689146	0.0166626	0.00562579	0.00332142	0.998072
cg06702216	-0.00636923	0.00215091	0.00332818	0.998072
cg08896042	-0.010614	0.00358467	0.00333063	0.998072
cg01490094	0.0122044	0.00412183	0.00333109	0.998072
cg10143811	-0.0109705	0.00370522	0.003332	0.998072
cg27053841	-0.0132865	0.00448744	0.00333301	0.998072
cg20673611	0.00694928	0.00234741	0.00333632	0.998072
cg17415326	0.0116197	0.00392532	0.00333873	0.998072
cg05144089	0.00525367	0.00177481	0.00333929	0.998072
cg05952120	0.00572606	0.0019344	0.00333935	0.998072
cg03530940	0.0113545	0.00383578	0.00333994	0.998072
cg19863040	0.00733608	0.00247855	0.0033424	0.998072
cg17331742	0.00869205	0.00293715	0.00334743	0.998072
cg22531371	-0.00733632	0.00247912	0.00334855	0.998072
cg12999366	-0.00829149	0.00280224	0.00335239	0.998072
cg13608733	0.0114644	0.0038747	0.00335335	0.998072
cg10272176	-0.0204139	0.00689958	0.00335403	0.998072
cg18036248	-0.00733081	0.00247766	0.00335454	0.998072
cg08951000	0.00536703	0.00181408	0.00335599	0.998072
cg22836359	-0.00738628	0.00249638	0.00335621	0.998072
cg26632409	-0.00910484	0.00307776	0.0033588	0.998072
cg04339692	0.00868997	0.00293735	0.00335901	0.998072
cg18131932	-0.00835202	0.0028234	0.00336018	0.998072
cg11000221	-0.00908021	0.00307004	0.00336592	0.998072
cg04025965	0.0122249	0.0041335	0.00336877	0.998072
cg22964469	-0.0061419	0.00207708	0.00337243	0.998072
cg23989878	0.00728965	0.00246512	0.00337299	0.998072
cg11602485	-0.00655954	0.00221836	0.003373	0.998072
cg16346588	-0.00324544	0.00109757	0.00337395	0.998072
cg07644807	-0.00543731	0.0018394	0.00338263	0.998072
cg26217846	-0.00641487	0.00217014	0.00338322	0.998072
cg26141173	0.0161613	0.00546792	0.00338646	0.998072
cg27375642	-0.0107736	0.0036449	0.00338691	0.998072
cg08898515	-0.00768786	0.00260128	0.00338903	0.998072
cg22350859	0.0101631	0.00343887	0.00338964	0.998072
cg16985632	0.00880655	0.00298008	0.00339201	0.998072
cg23180625	0.00559285	0.00189266	0.00339339	0.998072
cg17240133	0.00742179	0.00251164	0.00339399	0.998072
cg11430718	0.0122818	0.00415654	0.00339551	0.998072
cg25697881	0.00721513	0.00244222	0.00340063	0.998072
cg09869950	-0.00575618	0.00194844	0.00340242	0.998072
cg21629528	0.00530633	0.00179664	0.00340988	0.998072
cg15979839	0.00778319	0.00263525	0.00341061	0.998072
cg12448989	0.0105619	0.00357621	0.00341097	0.998072
cg00824793	-0.00581962	0.00197057	0.00341211	0.998072
cg23025893	-0.00515656	0.00174654	0.0034209	0.998072
cg17036164	0.00662811	0.00224493	0.00342249	0.998072
cg10096215	-0.0100147	0.00339226	0.0034231	0.998072
cg24352267	0.00705512	0.00239007	0.00342728	0.998072
cg08133486	0.0128961	0.00436897	0.00342825	0.998072
cg16807420	0.0144578	0.00489808	0.00342863	0.998072
cg16386396	-0.0122071	0.00413576	0.00343204	0.998072
cg24669191	-0.00662554	0.00224541	0.00343962	0.998072
cg12756093	0.0110521	0.00374565	0.00344014	0.998072
cg23871507	-0.00923242	0.00312896	0.00344137	0.998072
cg05376017	-0.00601565	0.00203874	0.00344195	0.998072
cg04865726	0.0092425	0.00313267	0.00344336	0.998072
cg06373887	0.00649828	0.00220271	0.00344573	0.998072
cg25823373	-0.00561035	0.00190187	0.00344823	0.998072
cg26422059	0.0119089	0.00403772	0.00345349	0.998072
cg15686437	-0.00490113	0.00166173	0.00345357	0.998072
cg27059530	-0.0083265	0.00282311	0.00345359	0.998072
cg00234017	0.00987371	0.00334803	0.00345687	0.998072
cg14260695	0.0085717	0.0029068	0.00345969	0.998072
cg20605134	0.00514471	0.00174468	0.00346019	0.998072
cg19981151	0.00862361	0.00292467	0.00346269	0.998072
cg12089229	0.00994357	0.00337251	0.00346429	0.998072
cg15356195	0.00880694	0.00298702	0.00346546	0.998072
cg19756726	0.00615074	0.00208637	0.0034693	0.998072
cg14179950	0.00925883	0.00314162	0.0034791	0.998072
cg18303608	0.0080144	0.0027195	0.00347968	0.998072
cg21786372	0.00735207	0.00249481	0.00348038	0.998072
cg16760485	-0.011068	0.0037557	0.00348087	0.998072
cg00919715	-0.00464761	0.00157719	0.00348232	0.998072
cg25771096	-0.00833499	0.00282969	0.00349561	0.998072
cg17332023	0.00599395	0.00203492	0.00349575	0.998072
cg03054162	0.00757435	0.00257139	0.00349583	0.998072
cg09770131	-0.0177468	0.00602561	0.00349923	0.998072
cg20854374	-0.0107981	0.00366648	0.00350069	0.998072
cg09872774	-0.00735967	0.00249908	0.00350222	0.998072
cg07537206	0.0118151	0.00401202	0.00350237	0.998072
cg13798146	0.0135004	0.00458467	0.0035052	0.998072
cg23837945	-0.00850473	0.00288853	0.00350924	0.998072
cg05114486	0.00799384	0.00271502	0.00351028	0.998072
cg01040361	0.0128782	0.00437432	0.00351214	0.998072
cg03107393	0.0104281	0.00354222	0.0035132	0.998072
cg10504660	0.00982397	0.00333761	0.00351911	0.998072
cg24046271	0.011296	0.00383736	0.00351923	0.998072
cg12581019	0.00757971	0.0025752	0.00351987	0.998072
cg09792204	0.00994996	0.0033806	0.00352087	0.998072
cg23923023	0.0111262	0.00378075	0.00352638	0.998072
cg01781223	0.00747732	0.00254093	0.00352649	0.998072
cg10316026	0.0184199	0.00625935	0.00352699	0.998072
cg13959241	-0.00795897	0.00270467	0.00352729	0.998072
cg23671167	0.00866153	0.00294365	0.00352981	0.998072
cg17469471	-0.00841598	0.00286038	0.00353181	0.998072
cg22920792	-0.00489076	0.00166236	0.00353397	0.998072
cg19806182	0.0160491	0.00545594	0.00353932	0.998072
cg06469252	0.0109422	0.00371992	0.00354009	0.998072
cg24282826	-0.0108557	0.00369054	0.00354021	0.998072
cg09950370	0.00710742	0.00241632	0.00354112	0.998072
cg01588592	-0.01016	0.0034548	0.00354762	0.998072
cg08737241	-0.00726245	0.00246958	0.00354852	0.998072
cg20358227	-0.00856811	0.00291339	0.00354952	0.998072
cg14887500	0.011866	0.00403557	0.00355308	0.998072
cg15820033	0.0144597	0.00491776	0.00355362	0.998072
cg16072382	0.0100598	0.00342169	0.00355688	0.998072
cg01567503	-0.0104359	0.00354978	0.0035583	0.998072
cg16856453	0.0102308	0.00348012	0.00356042	0.998072
cg15355341	-0.00664048	0.0022593	0.00356608	0.998072
cg18755404	0.00709704	0.00241469	0.00356675	0.998072
cg19236050	0.00613503	0.00208734	0.0035672	0.998072
cg06970200	-0.00722541	0.00245849	0.00356852	0.998072
cg05009172	-0.0165822	0.00564237	0.00356959	0.998072
cg20884502	0.00529542	0.00180189	0.00357016	0.998072
cg08523029	0.00753443	0.00256394	0.00357236	0.998072
cg24762816	-0.00709429	0.00241413	0.00357302	0.998072
cg12036553	0.0128867	0.0043852	0.00357364	0.998072
cg04543156	0.00576671	0.00196275	0.00357831	0.998072
cg06828505	-0.0104483	0.00355633	0.00357995	0.998072
cg08529931	-0.0100622	0.00342496	0.0035804	0.998072
cg27663938	0.0153923	0.00524039	0.0035897	0.998072
cg24852442	-0.014154	0.00481915	0.00359003	0.998072
cg25609393	-0.0153726	0.00523419	0.00359089	0.998072
cg19956866	0.00819326	0.00279005	0.00359495	0.998072
cg09647110	0.0110384	0.00375869	0.00359522	0.998072
cg16565294	-0.00746261	0.0025413	0.0035957	0.998072
cg04810660	0.00556889	0.00189674	0.00360124	0.998072
cg00352468	0.0137633	0.00468781	0.00360199	0.998072
cg21496518	0.00674221	0.0022966	0.00360463	0.998072
cg26330365	0.0139627	0.00475654	0.00360766	0.998072
cg27640234	-0.00694108	0.00236465	0.00360898	0.998072
cg02989669	-0.00764571	0.00260469	0.0036099	0.998072
cg01388630	0.00872825	0.00297351	0.00361122	0.998072
cg14161399	0.0080683	0.00274895	0.00361244	0.998072
cg17830812	0.00728508	0.00248215	0.0036131	0.998072
cg16766036	0.0110284	0.00375756	0.00361314	0.998072
cg17954957	0.0116085	0.00395558	0.00361723	0.998072
cg18328792	0.00728089	0.00248104	0.00361728	0.998072
cg04194852	0.0101789	0.00346862	0.00361893	0.998072
cg10999157	-0.00588425	0.00200526	0.00361965	0.998072
cg05916744	0.0134217	0.00457423	0.00362417	0.998072
cg14472315	-0.00594946	0.00202814	0.00363049	0.998072
cg08191046	-0.00733413	0.00250033	0.00363255	0.998072
cg17542176	0.0165623	0.00564646	0.00363319	0.998072
cg01721544	0.00578021	0.00197062	0.0036334	0.998072
cg23245481	0.00751109	0.00256088	0.00363547	0.998072
cg09688486	0.0102542	0.0034961	0.00363615	0.998072
cg20791804	0.00966944	0.00329694	0.00363728	0.998072
cg26797529	-0.00885141	0.00301842	0.00364275	0.998072
cg00420929	0.00959634	0.0032727	0.00364428	0.998072
cg17519749	-0.00856617	0.00292216	0.00365319	0.998072
cg19002857	0.00603499	0.00205884	0.00365541	0.998072
cg20699157	-0.0130352	0.0044471	0.00365653	0.998072
cg10410170	-0.0285727	0.00974745	0.00365701	0.998072
cg14585967	0.00813836	0.00277659	0.00365769	0.998072
cg16163826	-0.00992461	0.00338625	0.00366007	0.998072
cg19836423	0.00880825	0.00300543	0.00366089	0.998072
cg20931973	-0.00973959	0.00332325	0.00366138	0.998072
cg21748136	0.00669017	0.00228282	0.0036633	0.998072
cg02548606	-0.00413347	0.00141078	0.00367083	0.998072
cg13430463	0.00747005	0.00254974	0.00367296	0.998072
cg06432309	-0.014537	0.00496201	0.0036737	0.998072
cg21791768	-0.00816061	0.00278553	0.00367393	0.998072
cg14000676	-0.0100381	0.00342678	0.00367778	0.998072
cg23676798	-0.00630219	0.00215146	0.00367829	0.998072
cg19156231	0.025554	0.00872351	0.00367858	0.998072
cg23176483	-0.00648622	0.0022144	0.00368002	0.998072
cg03124510	-0.00673563	0.00229964	0.00368131	0.998072
cg16498504	-0.00769379	0.00262686	0.00368256	0.998072
cg15773312	-0.00841016	0.00287153	0.00368348	0.998072
cg27451362	0.0199917	0.0068262	0.00368505	0.998072
cg09465746	-0.0108261	0.00369692	0.00368793	0.998072
cg23267171	-0.0072857	0.00248812	0.00369062	0.998072
cg23845609	-0.00697248	0.00238147	0.00369498	0.998072
cg18222235	0.00789133	0.00269539	0.00369612	0.998072
cg18280859	-0.0107315	0.00366564	0.00369868	0.998072
cg09915890	-0.00590326	0.00201698	0.00370686	0.998072
cg12686754	-0.00840294	0.00287184	0.00371618	0.998072
cg08638785	0.00534771	0.00182782	0.00371912	0.998072
cg21293242	0.00646813	0.00221105	0.00372318	0.998072
cg09654562	0.00930111	0.00317932	0.00372376	0.998072
cg04063230	-0.0106516	0.00364109	0.00372395	0.998072
cg17872838	0.00784584	0.00268214	0.00372496	0.998072
cg14947478	0.0169177	0.00578339	0.00372597	0.998072
cg21518151	0.00900261	0.00307769	0.00372615	0.998072
cg06086563	-0.00626699	0.00214255	0.00372736	0.998072
cg18621123	0.0055384	0.00189365	0.00373078	0.998072
cg26846076	0.00581952	0.0019899	0.00373296	0.998072
cg00812833	-0.0112326	0.003841	0.00373443	0.998072
cg05783449	-0.0109328	0.00373826	0.00373656	0.998072
cg09523866	0.0176993	0.00605272	0.00373801	0.998072
cg01979483	-0.00845336	0.00289159	0.00374571	0.998072
cg18115757	-0.00705596	0.00241369	0.00374713	0.998072
cg23308086	0.00783888	0.00268154	0.00374758	0.998072
cg06672008	0.0104575	0.00357736	0.00374795	0.998072
cg07614018	0.00785947	0.00268855	0.00374813	0.998072
cg24342146	-0.00759289	0.00259755	0.00374961	0.998072
cg22370252	0.0136089	0.00465601	0.00375232	0.998072
cg25606773	0.0106199	0.00363412	0.0037594	0.998072
cg21213593	-0.00854233	0.00292371	0.0037655	0.998072
cg06663068	0.00693154	0.00237213	0.00376797	0.998072
cg02413874	-0.00670176	0.00229404	0.00376973	0.998072
cg06640364	-0.00827951	0.00283424	0.00377137	0.998072
cg19455189	0.00968445	0.00331531	0.00377272	0.998072
cg19883066	0.00893035	0.00305726	0.00377389	0.998072
cg26596161	-0.00838217	0.00286961	0.0037741	0.998072
cg05702747	-0.00788779	0.00270039	0.00377437	0.998072
cg16805150	0.00630683	0.00215928	0.0037766	0.998072
cg11697464	0.00851496	0.00291531	0.00377694	0.998072
cg18263988	0.0102864	0.00352202	0.00378019	0.998072
cg07220650	-0.00655642	0.00224521	0.0037838	0.998072
cg22461390	-0.0106784	0.00365732	0.00378923	0.998072
cg10718940	0.00864877	0.00296274	0.00379566	0.998072
cg00681462	0.0147806	0.0050638	0.00379934	0.998072
cg12293132	-0.00876281	0.00300213	0.00379936	0.998072
cg26806260	-0.0106347	0.00364386	0.00380332	0.998072
cg26796642	0.00649714	0.00222655	0.00380918	0.998072
cg20520365	0.0063655	0.00218144	0.00380933	0.998072
cg14457311	0.0157015	0.005381	0.00381027	0.998072
cg18973939	0.00802927	0.00275215	0.00381616	0.998072
cg27417749	0.00816968	0.00280055	0.0038194	0.998072
cg26010655	0.00926578	0.0031762	0.00381955	0.998072
cg14941600	0.00662607	0.00227143	0.00381987	0.998072
cg16582792	0.0088602	0.00303733	0.00382128	0.998072
cg16125371	0.0112603	0.00386067	0.00382534	0.998072
cg06504159	-0.00834176	0.00286051	0.0038312	0.998072
cg25310567	-0.00892026	0.00305896	0.00383212	0.998072
cg27176796	0.0080204	0.00275043	0.00383273	0.998072
cg11931253	-0.0100444	0.00344444	0.00383303	0.998072
cg04874795	0.00864007	0.00296342	0.00383853	0.998072
cg03529960	0.00796697	0.0027326	0.00384112	0.998072
cg05750321	0.0077546	0.00266004	0.00384271	0.998072
cg01546793	0.0101136	0.00346948	0.00384494	0.998072
cg25347362	0.0121236	0.00415892	0.00384549	0.998072
cg10979216	0.00953529	0.00327145	0.00384894	0.998072
cg27379773	-0.00476879	0.00163614	0.00384943	0.998072
cg08832136	0.0056932	0.00195336	0.00385046	0.998072
cg26189112	-0.00905553	0.003107	0.00385066	0.998072
cg24683414	0.015465	0.00530627	0.00385159	0.998072
cg05475156	-0.00534781	0.00183494	0.00385218	0.998072
cg01818151	0.00948728	0.00325532	0.00385263	0.998072
cg08806468	0.0108098	0.00370918	0.00385317	0.998072
cg25052014	-0.00898013	0.00308146	0.00385443	0.998072
cg06684201	-0.008794	0.00301754	0.00385589	0.998072
cg14202048	-0.0169613	0.00582147	0.0038623	0.998072
cg24027853	0.0099953	0.00343112	0.00386778	0.998072
cg26277709	-0.0066705	0.00228977	0.00386819	0.998072
cg21140216	-0.00539989	0.0018537	0.00386898	0.998072
cg13652536	0.0111702	0.00383518	0.00387552	0.998072
cg10409043	0.00687792	0.00236158	0.00387628	0.998072
cg12924402	0.0158046	0.0054272	0.00387999	0.998072
cg17742459	-0.00795503	0.00273184	0.00388171	0.998072
cg25780389	-0.00877886	0.00301489	0.00388327	0.998072
cg18536042	-0.00804095	0.00276223	0.00389293	0.998072
cg05019016	0.0091782	0.00315358	0.00390059	0.998072
cg01230924	0.0112583	0.00386798	0.00390094	0.998072
cg02265379	0.00968532	0.0033278	0.00390143	0.998072
cg00449941	-0.00593149	0.00203815	0.00390268	0.998072
cg02322048	0.00560835	0.00192723	0.00390482	0.998072
cg26184028	-0.0127556	0.00438336	0.00390755	0.998072
cg25155774	-0.00879738	0.00302341	0.00390847	0.998072
cg15506036	-0.0117668	0.00404476	0.00391586	0.998072
cg26335760	-0.00823118	0.00282955	0.00391762	0.998072
cg06382786	0.0066473	0.00228504	0.00391807	0.998072
cg04163540	0.00464339	0.00159622	0.00391891	0.998072
cg22558389	0.00937907	0.00322433	0.00392058	0.998072
cg00281977	0.0135407	0.00465517	0.0039207	0.998072
cg04998327	0.00555932	0.00191151	0.00392567	0.998072
cg13424923	-0.0075388	0.00259218	0.00392632	0.998072
cg21976880	0.00804981	0.00276795	0.00392709	0.998072
cg06817490	-0.0109011	0.00374829	0.00392739	0.998072
cg16463558	0.0168291	0.00578725	0.00393141	0.998072
cg09939229	0.00730016	0.00251056	0.00393254	0.998072
cg25130734	0.00979235	0.00336746	0.00393279	0.998072
cg15952990	0.00906641	0.00311801	0.00393284	0.998072
cg26176717	0.00824235	0.00283466	0.00393342	0.998072
cg11258628	0.0108849	0.00374408	0.00393924	0.998072
cg24983383	0.0142378	0.00489801	0.00394376	0.998072
cg24629356	0.0136027	0.00467943	0.00394418	0.998072
cg16862315	0.00681247	0.00234405	0.0039508	0.998072
cg21593588	0.00816301	0.00280878	0.00395124	0.998072
cg06510438	-0.00847474	0.00291616	0.00395265	0.998072
cg09571950	0.010988	0.00378077	0.00395303	0.998072
cg25712695	0.00620506	0.00213595	0.0039658	0.998072
cg08363067	0.00575912	0.00198246	0.0039661	0.998072
cg22646311	0.0177666	0.00611382	0.00397051	0.998072
cg21883621	0.00710091	0.00244468	0.00397094	0.998072
cg19265886	0.00956802	0.00329403	0.00397187	0.998072
cg00978875	-0.0151763	0.00522512	0.00397288	0.998072
cg17969579	0.0101355	0.00348965	0.00397431	0.998072
cg10985430	0.00682373	0.00234957	0.00397583	0.998072
cg20871346	0.0103066	0.00354896	0.00397748	0.998072
cg03503046	0.0109738	0.00377877	0.00397917	0.998072
cg26452081	0.00574846	0.00197966	0.00398299	0.998072
cg02644421	0.00978969	0.00337154	0.00398344	0.998072
cg08677140	-0.0105039	0.00361756	0.00398382	0.998072
cg20393620	-0.00854062	0.00294145	0.00398457	0.998072
cg11584236	0.0076593	0.00263803	0.00398615	0.998072
cg25202791	-0.0086751	0.00298835	0.0039915	0.998072
cg15492003	-0.0061573	0.00212105	0.00399188	0.998072
cg05208178	-0.00543344	0.00187174	0.00399275	0.998072
cg20491914	-0.011497	0.00396087	0.00399554	0.998072
cg14790115	0.00625633	0.00215539	0.00399558	0.998072
cg21728447	0.00778484	0.00268204	0.00399646	0.998072
cg14608074	0.0113108	0.00389685	0.00399671	0.998072
cg24591349	-0.00878356	0.00302618	0.0039971	0.998072
cg16391727	0.00715859	0.00246681	0.00400509	0.998072
cg08944170	-0.0174133	0.00600076	0.00400539	0.998072
cg05807991	0.0208255	0.00717685	0.0040066	0.998072
cg18627496	-0.00866966	0.00298807	0.00401178	0.998072
cg20300175	-0.014632	0.00504362	0.00401488	0.998072
cg10815420	0.00692116	0.00238593	0.00401813	0.998072
cg25338994	0.00782134	0.00269625	0.00401819	0.998072
cg02248729	-0.00682191	0.00235187	0.00402055	0.998072
cg04038246	-0.00813316	0.00280415	0.00402342	0.998072
cg00013006	-0.0051517	0.00177631	0.00402557	0.998072
cg00428468	0.0112058	0.00386407	0.00402845	0.998072
cg09070799	0.00801302	0.00276324	0.0040301	0.998072
cg01910727	-0.0080308	0.00276974	0.00403495	0.998072
cg26830108	0.0120069	0.00414147	0.00403848	0.998072
cg26849909	0.00502757	0.00173414	0.00403887	0.998072
cg24334045	-0.0122928	0.00424033	0.00404077	0.998072
cg22747897	0.0119301	0.00411511	0.00404091	0.998072
cg17127339	-0.00553401	0.00190903	0.0040428	0.998072
cg16590552	-0.00692743	0.00239001	0.00404724	0.998072
cg21000021	0.00568123	0.00196008	0.00404765	0.998072
cg02428402	0.00854155	0.00294698	0.00404835	0.998072
cg22822048	-0.0057693	0.00199048	0.00404894	0.998072
cg07458065	0.00534953	0.00184595	0.00405368	0.998072
cg05863612	0.00984672	0.00339793	0.00405528	0.998072
cg10015500	-0.011346	0.00391564	0.00405959	0.998072
cg10530851	0.0145998	0.00503888	0.00406065	0.998072
cg15175632	0.00668752	0.00230815	0.00406167	0.998072
cg23290159	0.00497395	0.00171703	0.00406812	0.998072
cg16582344	0.00569012	0.0019643	0.00407007	0.998072
cg01663570	-0.00424863	0.00146682	0.00407245	0.998072
cg02654411	0.0063218	0.00218259	0.00407272	0.998072
cg26867284	-0.00931502	0.00321609	0.00407379	0.998072
cg02487130	0.0110913	0.00382963	0.00407636	0.998072
cg17796043	-0.0057886	0.00199888	0.00407958	0.998072
cg05992786	0.0126715	0.00437611	0.00408367	0.998072
cg04830471	-0.00753744	0.00260315	0.00408492	0.998072
cg09479579	-0.0107272	0.00370495	0.00408674	0.998072
cg15559700	-0.00779562	0.00269278	0.00409109	0.998072
cg00075975	0.00765367	0.00264403	0.00409626	0.998072
cg09549015	-0.00752894	0.00260131	0.00410026	0.998072
cg26208575	0.00664824	0.00229732	0.00410505	0.998072
cg00426498	0.00987971	0.00341391	0.00410562	0.998072
cg26495864	-0.00441486	0.0015257	0.00410816	0.998072
cg07027713	0.00613299	0.00211971	0.00411267	0.998072
cg08186900	0.00775242	0.00267983	0.00411824	0.998072
cg01891711	0.00493959	0.00170767	0.00412182	0.998072
cg03629926	-0.00628079	0.00217131	0.0041225	0.998072
cg08365388	-0.0126466	0.00437219	0.00412292	0.998072
cg03249783	-0.0107015	0.00369989	0.0041244	0.998072
cg20735954	0.00667872	0.00230908	0.00412581	0.998072
cg07110659	-0.00645065	0.00223032	0.00412609	0.998072
cg14033997	0.00533709	0.00184536	0.00412715	0.998072
cg24634422	-0.00817576	0.00282689	0.00412764	0.998072
cg02631468	0.014239	0.00492349	0.00412863	0.998072
cg05008653	0.00486001	0.00168056	0.00413064	0.998072
cg14702960	0.00663367	0.00229391	0.00413119	0.998072
cg24123468	-0.0107607	0.00372124	0.00413442	0.998072
cg19163496	-0.00647519	0.0022393	0.00413533	0.998072
cg15350627	0.00838993	0.00290153	0.00413611	0.998072
cg18239372	0.0100053	0.003461	0.00414361	0.998072
cg10487904	0.00588908	0.00203712	0.00414367	0.998072
cg26058016	0.0139375	0.0048216	0.00414678	0.998072
cg20218135	0.0119818	0.00414511	0.00414863	0.998072
cg17169982	-0.0149163	0.00516057	0.00415161	0.998072
cg22344139	-0.00458937	0.00158804	0.00415562	0.998072
cg00030816	-0.00676763	0.0023418	0.00415593	0.998072
cg09735190	0.00755331	0.00261329	0.0041573	0.998072
cg18761549	0.00967349	0.00334756	0.00416091	0.998072
cg03482682	0.0072525	0.00251002	0.00416244	0.998072
cg08790676	0.0197526	0.00683648	0.00416408	0.998072
cg16577540	-0.00430214	0.00148904	0.00416528	0.998072
cg19023309	-0.0186479	0.00645458	0.00416657	0.998072
cg00298242	-0.0079727	0.00275973	0.00416856	0.998072
cg02342362	-0.00622209	0.00215389	0.00417073	0.998072
cg15484651	-0.00593462	0.00205465	0.00417576	0.998072
cg10601939	-0.00582987	0.00201855	0.00417882	0.998072
cg02715705	0.00645206	0.00223398	0.00417883	0.998072
cg17979628	0.00647781	0.00224292	0.00417923	0.998072
cg19791043	0.0128815	0.00446089	0.00418522	0.998072
cg07245476	0.0168963	0.00585156	0.00418728	0.998072
cg12418762	0.00929976	0.00322155	0.00419708	0.998072
cg04043052	-0.00794822	0.0027533	0.00419728	0.998072
cg25763945	-0.00383783	0.00132959	0.00420037	0.998072
cg01114217	-0.00529654	0.00183508	0.00420305	0.998072
cg07544875	0.00601124	0.00208274	0.00420361	0.998072
cg19194454	-0.00691018	0.0023943	0.00420521	0.998072
cg06008912	0.0129059	0.00447249	0.0042115	0.998072
cg20002843	-0.00654713	0.00226879	0.00421218	0.998072
cg12529816	0.00897158	0.00310911	0.00421318	0.998072
cg08674238	-0.00438002	0.00151797	0.00421501	0.998072
cg18141646	0.0104074	0.00360712	0.00421745	0.998072
cg04039225	-0.00843267	0.0029228	0.00421786	0.998072
cg18701807	-0.00734701	0.00254696	0.00422456	0.998072
cg04446749	-0.00427605	0.00148243	0.00422609	0.998072
cg01928076	0.0088648	0.00307326	0.0042284	0.998072
cg24541378	-0.0102698	0.00356067	0.00422974	0.998072
cg21300993	0.0139912	0.00485101	0.00423022	0.998072
cg20917891	-0.0149212	0.00517353	0.00423079	0.998072
cg01726287	0.0109008	0.00377958	0.00423195	0.998072
cg23620282	-0.0149947	0.00519794	0.00423443	0.998072
cg26785303	-0.00751288	0.00260468	0.00423679	0.998072
cg04180113	-0.00629088	0.00218169	0.00423933	0.998072
cg14508997	-0.0111962	0.003883	0.00424061	0.998072
cg00704734	0.00701952	0.00243451	0.00424116	0.998072
cg23462402	-0.00623233	0.00216159	0.00424282	0.998072
cg16308672	0.0115905	0.00402013	0.00424421	0.998072
cg00772020	-0.0187859	0.00651624	0.00424636	0.998072
cg26606064	-0.0135085	0.00468576	0.00424709	0.998072
cg14457691	0.0128546	0.00445909	0.00424831	0.998072
cg14976684	-0.00752832	0.00261154	0.00424941	0.998072
cg07906855	-0.0147924	0.00513187	0.00425278	0.998072
cg19925112	-0.0112384	0.00389886	0.00425336	0.998072
cg07358372	-0.00979353	0.00339761	0.00425362	0.998072
cg18158604	0.0182371	0.00632688	0.00425574	0.998072
cg01673082	-0.0107426	0.00372739	0.00425884	0.998072
cg21228259	0.0105322	0.00365467	0.00426057	0.998072
cg05861664	0.00958342	0.00332555	0.00426191	0.998072
cg03356492	0.0135202	0.00469165	0.00426201	0.998072
cg09677243	0.0141995	0.00492741	0.00426447	0.998072
cg26044223	-0.00699813	0.00242863	0.00426513	0.998072
cg19290808	0.0117118	0.00406452	0.00426797	0.998072
cg16584947	-0.00992972	0.0034465	0.00427055	0.998072
cg26654790	0.0113448	0.00393782	0.00427198	0.998072
cg19505196	-0.00767094	0.002663	0.00427756	0.998072
cg22886139	0.00943975	0.00327734	0.00428095	0.998072
cg07428959	-0.00856855	0.00297518	0.00428497	0.998072
cg20734154	-0.00796636	0.00276587	0.00428533	0.998072
cg22301736	-0.00584929	0.00203102	0.00428537	0.998072
cg17976731	-0.00697872	0.00242319	0.00428538	0.998072
cg05489902	-0.00500779	0.00173918	0.00429412	0.998072
cg02948656	0.00703097	0.00244234	0.00430107	0.998072
cg18115495	0.00806692	0.00280226	0.00430305	0.998072
cg07514703	0.0128645	0.00446913	0.00430467	0.998072
cg13714844	-0.00794567	0.00276047	0.00430649	0.998072
cg04494737	0.00543993	0.00188993	0.00430651	0.998072
cg20992180	0.00613558	0.00213164	0.00430698	0.998072
cg15674175	0.00784225	0.00272459	0.00430717	0.998072
cg15655295	0.0067073	0.00233029	0.00430741	0.998072
cg17087640	-0.0128292	0.00445715	0.00430799	0.998072
cg19064846	0.011231	0.00390271	0.00431485	0.998072
cg13844899	-0.0083174	0.00289051	0.00431828	0.998072
cg23246815	-0.0111522	0.00387484	0.00431838	0.998072
cg16480145	-0.0074042	0.00257358	0.0043247	0.998072
cg14079243	0.00941865	0.00327387	0.00432926	0.998072
cg19330213	-0.00707729	0.00246032	0.00433043	0.998072
cg18313902	0.00872047	0.00303109	0.00433167	0.998072
cg08183916	0.00493843	0.00171685	0.00433218	0.998072
cg23118561	0.0115848	0.00402766	0.00433396	0.998072
cg23465989	0.00601608	0.00209165	0.00433502	0.998072
cg09942741	-0.00670615	0.0023318	0.00433868	0.998072
cg05527996	-0.00652111	0.00226778	0.00434415	0.998072
cg05610148	0.0065716	0.00228549	0.00434662	0.998072
cg03150042	-0.00467356	0.00162551	0.0043498	0.998072
cg21828432	-0.00651405	0.0022657	0.0043505	0.998072
cg00724098	0.00628579	0.00218656	0.00435487	0.998072
cg16000504	0.00767926	0.00267159	0.00435928	0.998072
cg16511841	0.0230158	0.0080069	0.00436057	0.998072
cg05374025	0.012275	0.00427088	0.00436333	0.998072
cg00784153	0.0105038	0.00365474	0.00436457	0.998072
cg20813518	-0.00956133	0.00332686	0.00436515	0.998072
cg01530605	0.0164575	0.00572731	0.00437132	0.998072
cg27098620	-0.00749359	0.002608	0.00437411	0.998072
cg04704382	-0.00463848	0.00161434	0.0043744	0.998072
cg10213924	0.00652798	0.00227196	0.00437447	0.998072
cg05038210	-0.0104908	0.00365146	0.00437773	0.998072
cg22566624	-0.0129494	0.00450721	0.00437992	0.998072
cg00737593	0.0074288	0.00258593	0.0043824	0.998072
cg11868356	0.025737	0.00895749	0.00438338	0.998072
cg03862226	-0.00597092	0.00207867	0.00438547	0.998072
cg14236862	-0.00646483	0.00225067	0.00438643	0.998072
cg07577263	-0.00625591	0.00217795	0.00438659	0.998072
cg03520624	-0.00654547	0.00227903	0.00439351	0.998072
cg15269226	-0.00759374	0.00264424	0.00439444	0.998072
cg06006907	0.00671962	0.00233991	0.0043952	0.998072
cg08552988	0.0093986	0.00327259	0.0043964	0.998072
cg07416733	0.00524557	0.00182668	0.00439881	0.998072
cg03448884	0.00954495	0.00332473	0.00440678	0.998072
cg02649168	0.0097257	0.00338834	0.00441417	0.998072
cg11007759	0.0120872	0.00421107	0.00441438	0.998072
cg13576342	0.00811429	0.00282723	0.00441807	0.998072
cg15706223	-0.00613487	0.00213803	0.00442689	0.998072
cg06922393	-0.00512163	0.00178514	0.00443309	0.998072
cg24091949	-0.00605183	0.00210998	0.0044435	0.998072
cg15708696	-0.00834968	0.00291124	0.00444488	0.998072
cg19162106	-0.00675584	0.00235563	0.0044467	0.998072
cg13016528	0.00737223	0.0025708	0.00445046	0.998072
cg18842300	0.015319	0.00534241	0.00445381	0.998072
cg16510027	-0.0064623	0.00225371	0.00445418	0.998072
cg24239690	0.00539882	0.00188308	0.00445944	0.998072
cg03146158	-0.00696449	0.00242966	0.00446726	0.998072
cg22480109	0.00693906	0.00242076	0.004468	0.998072
cg11518349	-0.00984451	0.00343468	0.00447059	0.998072
cg02583465	-0.00599765	0.00209259	0.00447276	0.998072
cg05494439	-0.00652232	0.00227573	0.00447289	0.998072
cg18660898	-0.00748894	0.00261306	0.00447383	0.998072
cg18362770	-0.00744227	0.00259683	0.0044747	0.998072
cg15923127	0.00715993	0.00249826	0.00447503	0.998072
cg01100784	0.00827484	0.0028874	0.00447664	0.998072
cg00604086	-0.00548709	0.00191515	0.00448576	0.998072
cg23657179	0.0130403	0.00455123	0.00448647	0.998072
cg02012242	-0.00682444	0.00238199	0.0044869	0.998072
cg10143823	0.00942454	0.00329007	0.00449348	0.998072
cg17267398	0.00691756	0.00241519	0.00449827	0.998072
cg08831080	-0.00659749	0.00230345	0.00449842	0.998072
cg20884984	0.00892526	0.00311654	0.00450325	0.998072
cg02511456	-0.0119903	0.00418689	0.00450395	0.998072
cg05839762	0.0101984	0.00356136	0.0045061	0.998072
cg02300356	-0.00727709	0.00254125	0.0045078	0.998072
cg18422603	-0.00784941	0.00274133	0.00450981	0.998072
cg02187348	0.00728975	0.00254595	0.00451103	0.998072
cg20691727	-0.00798601	0.00278913	0.0045112	0.998072
cg24035299	-0.00755383	0.00263829	0.00451373	0.998072
cg00476317	-0.0108877	0.00380303	0.00451606	0.998072
cg04109067	0.0134867	0.00471077	0.00451891	0.998072
cg18757228	0.00922008	0.00322074	0.00451975	0.998072
cg09948015	-0.0100244	0.00350182	0.00451983	0.998072
cg05374263	-0.00706497	0.00246802	0.00452018	0.998072
cg23033024	0.00632152	0.00220857	0.00452482	0.998072
cg04922006	-0.00561719	0.00196252	0.00452542	0.998072
[truncated: 450,181+ more rows]

## Sheet: Sup_Table_4_EWAS_Twin_pair_50%
Supplementary Table 4: Results of the Twin pair level EWAS of the 50% most discordant twin pairs
CpG	est	se	pval	qval
cg01763947	0.0274019	0.00546303	1.47e-06	0.418014
cg06663068	0.0175519	0.00355377	2.11e-06	0.418014
cg15549075	0.0140437	0.00288224	2.77e-06	0.418014
cg27653831	0.0318173	0.00666323	4.26e-06	0.439068
cg01874084	0.0313895	0.00661778	4.86e-06	0.439068
cg05870108	-0.0465781	0.00998609	6.8e-06	0.468706
cg10314909	-0.027764	0.00598042	7.46e-06	0.468706
cg09784779	0.0129468	0.00283647	1.04e-05	0.468706
cg10530281	0.0273161	0.00600046	1.09e-05	0.468706
cg09895590	0.0163581	0.00359948	1.13e-05	0.468706
cg09549015	-0.0174304	0.00384751	1.19e-05	0.468706
cg07311566	-0.0159135	0.00353332	1.33e-05	0.468706
cg24193456	0.0211696	0.00470307	1.35e-05	0.468706
cg18740810	0.0214947	0.00481096	1.55e-05	0.499565
cg24482747	0.017871	0.00404271	1.88e-05	0.540791
cg10908953	-0.0143473	0.00324892	1.91e-05	0.540791
cg08951000	0.0115095	0.00262968	2.25e-05	0.552993
cg07201747	0.0133533	0.00305266	2.27e-05	0.552993
cg24188415	0.0268068	0.00616195	2.5e-05	0.552993
cg25551661	0.0139484	0.00320902	2.54e-05	0.552993
cg00102808	-0.0131967	0.00303814	2.57e-05	0.552993
cg04313735	0.0192766	0.00445344	2.74e-05	0.563371
cg21332304	0.0140127	0.00325542	3.01e-05	0.591449
cg14131889	-0.0157905	0.003678	3.15e-05	0.59285
cg10817887	0.0135119	0.00315484	3.28e-05	0.593194
cg15159625	0.0161673	0.00381475	3.92e-05	0.617175
cg27629317	0.0135677	0.003208	4.06e-05	0.617175
cg20233727	0.0145319	0.00345515	4.46e-05	0.617175
cg17726655	0.0157216	0.00374195	4.53e-05	0.617175
cg18648645	0.0127953	0.00304993	4.65e-05	0.617175
cg24476939	0.0209499	0.00499135	4.71e-05	0.617175
cg06681656	0.0162019	0.00387283	4.87e-05	0.617175
cg10276549	0.0330981	0.00791486	4.9e-05	0.617175
cg05856884	-0.0291896	0.00698162	4.92e-05	0.617175
cg09174601	0.0176988	0.00424041	5.06e-05	0.617175
cg24776295	0.0162124	0.00388697	5.11e-05	0.617175
cg09871669	-0.0157293	0.00377199	5.13e-05	0.617175
cg04427360	0.0133889	0.00321217	5.19e-05	0.617175
cg15950203	-0.0147994	0.00355702	5.33e-05	0.617448
cg00090731	-0.0123716	0.00300492	6.31e-05	0.651201
cg03245889	-0.0166362	0.00404228	6.35e-05	0.651201
cg06986584	-0.015475	0.00376541	6.52e-05	0.651201
cg23300245	-0.0213443	0.00519087	6.52e-05	0.651201
cg00910640	0.0206596	0.00504042	6.78e-05	0.651201
cg09321400	0.0259977	0.00634491	6.82e-05	0.651201
cg09881545	0.0216505	0.00528807	6.9e-05	0.651201
cg23170495	0.0172687	0.00421811	6.91e-05	0.651201
cg02801598	0.0227721	0.00555939	6.91e-05	0.651201
cg15073708	0.00979906	0.00239721	7.08e-05	0.653101
cg13939859	0.0225886	0.00553445	7.25e-05	0.655691
cg06621169	0.0139865	0.00343754	7.62e-05	0.667373
cg17891149	0.0140497	0.00345862	7.81e-05	0.667373
cg20871346	0.0212667	0.00523578	7.82e-05	0.667373
cg05349349	0.0114394	0.00282545	8.23e-05	0.68894
cg20992180	0.0120617	0.00298385	8.43e-05	0.693172
cg04600641	0.0113138	0.00280397	8.67e-05	0.700472
cg27024127	0.029419	0.00729969	8.99e-05	0.71229
cg06545033	-0.0159265	0.00396042	9.14e-05	0.71229
cg23633666	0.0155519	0.00387435	9.42e-05	0.722231
cg20594345	-0.0290067	0.00724572	9.79e-05	0.737962
cg03146797	0.0152083	0.00380336	9.97e-05	0.738822
cg07323648	0.0302641	0.00759408	0.0001049	0.746925
cg05682719	0.0129558	0.00325394	0.000106367	0.746925
cg24842733	0.0194362	0.00488626	0.000107932	0.746925
cg16908556	0.0361893	0.00909668	0.000108299	0.746925
cg02547035	0.014289	0.00359629	0.000109775	0.746925
cg26467725	0.011703	0.00294703	0.000110673	0.746925
cg26330365	0.0282953	0.00714733	0.000115946	0.764915
cg02074763	0.0108652	0.00274675	0.000117365	0.764915
cg20731015	0.0109036	0.00275811	0.000118414	0.764915
cg19290808	0.0249396	0.00631817	0.000121797	0.768313
cg09392381	0.0182362	0.00462452	0.000122943	0.768313
cg20768506	0.00942529	0.00239899	0.000129863	0.768313
cg26433141	0.0194306	0.00494596	0.000129993	0.768313
cg13771797	0.0160464	0.00409068	0.000132923	0.768313
cg04086977	0.013489	0.00344093	0.000134186	0.768313
cg13016528	0.01458	0.0037218	0.000135559	0.768313
cg03051577	-0.0114846	0.00293366	0.000136933	0.768313
cg06928315	0.0224623	0.0057414	0.000138546	0.768313
cg15058266	-0.0151848	0.00388107	0.000138809	0.768313
cg17509563	-0.0296295	0.00758005	0.000139995	0.768313
cg03731588	-0.0231515	0.0059271	0.000141492	0.768313
cg26937267	0.0129407	0.00331798	0.000144642	0.768313
cg26137219	0.0156149	0.00400647	0.000146139	0.768313
cg13959241	-0.0144211	0.00370095	0.00014659	0.768313
cg27303855	0.0228186	0.00585689	0.000146901	0.768313
cg08700197	0.0138257	0.00355018	0.000147825	0.768313
cg02766680	0.0164307	0.00422497	0.000150844	0.775092
cg22205544	-0.0220162	0.00567574	0.000156556	0.778741
cg23508540	0.0145559	0.0037598	0.000161037	0.778741
cg06373816	0.0121779	0.00314646	0.000161701	0.778741
cg17082225	-0.0325097	0.00840173	0.00016227	0.778741
cg11156672	0.0186139	0.00481073	0.000162362	0.778741
cg01276222	0.0250747	0.00648862	0.000165313	0.778741
cg12044130	0.0311262	0.00805788	0.000167556	0.778741
cg24733475	0.014096	0.00365205	0.000168206	0.778741
cg21790715	0.0287659	0.00745829	0.000169999	0.778741
cg25854856	0.010165	0.00263752	0.00017185	0.778741
cg14483856	-0.020382	0.00528938	0.000172664	0.778741
cg08230910	0.0168261	0.0043685	0.000173754	0.778741
cg14842478	0.0114306	0.00296843	0.000173942	0.778741
cg25684844	0.019506	0.00506978	0.000176042	0.780414
cg11958495	0.0163968	0.00427425	0.000183592	0.792856
cg12600371	0.0108766	0.00283752	0.000185676	0.792856
cg00151565	0.0158195	0.00412751	0.000185971	0.792856
cg08944986	0.0200718	0.00523837	0.000186671	0.792856
cg17267398	0.0144446	0.00377183	0.000188118	0.792856
cg06265811	-0.016382	0.00428115	0.000190249	0.792856
cg25424488	0.0110465	0.00289043	0.000193664	0.792856
cg17307051	0.0171801	0.00449652	0.000194374	0.792856
cg01690687	0.0153875	0.00402774	0.000194629	0.792856
cg04509825	0.0133072	0.00348976	0.000199844	0.80131
cg10299128	-0.0176151	0.00462014	0.000200249	0.80131
cg27630352	0.0157087	0.0041297	0.000206887	0.810428
cg25623768	0.0271035	0.00712542	0.000206919	0.810428
cg05312278	0.0124495	0.00327404	0.000207904	0.810428
cg19537511	0.0285757	0.0075288	0.000213303	0.81471
cg14484356	0.0286484	0.00755369	0.000215575	0.81471
cg26585320	0.0143317	0.00378091	0.000217246	0.81471
cg25497530	-0.0189831	0.00500862	0.00021761	0.81471
cg25181651	0.0326206	0.00860653	0.000218011	0.81471
cg11848173	-0.0199429	0.00526782	0.000221059	0.819327
cg15676837	0.010909	0.0028841	0.000223771	0.82107
cg23744644	0.011291	0.00298764	0.000226438	0.82107
cg16001335	0.0198473	0.00525554	0.000228763	0.82107
cg01130162	0.0121724	0.00322409	0.000229602	0.82107
cg02948656	0.0145743	0.00386151	0.000230608	0.82107
cg22843613	0.0269107	0.00713669	0.000233578	0.821309
cg08941850	0.0140966	0.00373925	0.000234308	0.821309
cg05952120	0.0111149	0.00295136	0.000237652	0.823867
cg08554462	-0.0136027	0.00361474	0.000240193	0.823867
cg09366379	-0.0124912	0.00331968	0.000240504	0.823867
cg27301596	0.0192731	0.0051259	0.000243002	0.826165
cg02233421	0.014702	0.00391371	0.000246025	0.829389
cg23244698	-0.0162572	0.00432975	0.000247623	0.829389
cg14361586	0.0128538	0.00342901	0.000253309	0.829389
cg00767642	0.032203	0.00859108	0.000254568	0.829389
cg04841648	0.01404	0.00374742	0.000255144	0.829389
cg18550241	-0.0122454	0.00326958	0.000256372	0.829389
cg08559989	0.0155888	0.00416827	0.000261438	0.829389
cg18410680	-0.0148867	0.00398007	0.0002616	0.829389
cg06925341	0.0174896	0.00467839	0.000262852	0.829389
cg22585786	0.0131946	0.00353172	0.000265688	0.829389
cg11007759	0.0237698	0.00636616	0.00026729	0.829389
cg06675483	0.0201178	0.00538869	0.000267723	0.829389
cg26867284	-0.0177075	0.00474344	0.000267998	0.829389
cg11442259	0.0188977	0.00506455	0.000269629	0.829389
cg01053260	0.0150132	0.00402671	0.000272552	0.832717
cg16669491	-0.0111942	0.00300418	0.000274721	0.832727
cg16691821	-0.0395724	0.0106208	0.000276239	0.832727
cg06504925	0.0217072	0.00584228	0.000285571	0.847157
cg01349336	-0.0299365	0.00805748	0.000285737	0.847157
cg25428177	-0.020294	0.00547052	0.000291654	0.847157
cg00395697	-0.0102971	0.00277596	0.000291989	0.847157
cg10333278	0.0231897	0.00625588	0.000294663	0.847157
cg04752574	0.0404208	0.0109077	0.000295891	0.847157
cg04799664	-0.0160251	0.00432949	0.000300541	0.847157
cg01655777	0.0135045	0.00365534	0.000308148	0.847157
cg00584416	0.0176805	0.00478767	0.000309873	0.847157
cg05076221	0.027986	0.00758173	0.000311748	0.847157
cg10530883	0.0349258	0.00946969	0.000315218	0.847157
cg05516773	0.0153953	0.00417504	0.000316013	0.847157
cg07352215	0.0142833	0.00387468	0.000317318	0.847157
cg04219001	-0.011346	0.00308079	0.000321347	0.847157
cg09157727	0.0169092	0.00459144	0.000321404	0.847157
cg13549719	0.0234958	0.00638317	0.000323577	0.847157
cg13623664	0.0144325	0.00392094	0.000323594	0.847157
cg15401505	0.0272289	0.0073981	0.000323997	0.847157
cg03159836	-0.0118686	0.00322515	0.000324608	0.847157
cg01358940	0.0255033	0.00693109	0.000325149	0.847157
cg11319427	0.00954943	0.00259541	0.000325368	0.847157
cg25886345	0.0218523	0.00593957	0.000325659	0.847157
cg06778013	-0.01827	0.00496604	0.00032581	0.847157
cg17968647	0.0101951	0.00277529	0.000332267	0.847157
cg09080114	-0.0134605	0.00366439	0.000332499	0.847157
cg16813552	0.0105675	0.0028772	0.000333099	0.847157
cg14981340	0.0226765	0.0061761	0.000334505	0.847157
cg24144687	0.0122093	0.00332591	0.000335314	0.847157
cg02808220	0.0133746	0.00364337	0.000335357	0.847157
cg18004003	-0.0106506	0.00290318	0.000338185	0.849556
cg14187877	0.0396716	0.0108199	0.000340698	0.851139
cg22558389	0.0175183	0.004784	0.000346463	0.852133
cg25124326	0.0123061	0.00336208	0.00034845	0.852133
cg03105133	0.0130292	0.00356103	0.000350237	0.852133
cg26620710	0.0129256	0.00353309	0.000350739	0.852133
cg08922808	0.0159077	0.00435081	0.000354193	0.852133
cg04503968	-0.024303	0.00665326	0.000357867	0.852133
cg19075081	0.0124444	0.00340724	0.000358463	0.852133
cg07821328	-0.0137025	0.00375644	0.000364395	0.852133
cg20267078	-0.0174242	0.00477682	0.000364499	0.852133
cg01885291	0.0142455	0.00390993	0.000370063	0.852133
cg16632868	0.0180388	0.00495169	0.000370666	0.852133
cg13175830	0.0189922	0.00521398	0.000371199	0.852133
cg09729166	0.0115603	0.00317376	0.000371307	0.852133
cg01336446	0.0129278	0.00355069	0.000373374	0.852133
cg24182329	0.00782335	0.00214907	0.000374152	0.852133
cg00321007	0.00950261	0.00261188	0.000376982	0.852133
cg08898515	-0.0128759	0.00353945	0.000377517	0.852133
cg02477365	-0.0114751	0.00315442	0.000377594	0.852133
cg26213224	0.00970158	0.00266795	0.000379524	0.852133
cg06094642	-0.0174759	0.00480767	0.000381339	0.852133
cg01934638	-0.0212849	0.00585816	0.000383557	0.852133
cg15469014	-0.0106256	0.0029249	0.000384302	0.852133
cg18136423	0.0124383	0.00342397	0.000384439	0.852133
cg03530219	0.0117341	0.00323429	0.000390916	0.85566
cg02101485	-0.0132671	0.00365873	0.000393536	0.85566
cg09587640	0.0278017	0.00766065	0.000394211	0.85566
cg03540329	0.021552	0.00594608	0.000396528	0.85566
cg24629356	0.024757	0.00683635	0.000401073	0.85566
cg13048903	-0.0119282	0.00329436	0.000401126	0.85566
cg05052898	0.0182013	0.00503008	0.00040439	0.85566
cg25052014	-0.0164416	0.0045465	0.000407529	0.85566
cg24660030	0.0173595	0.00480113	0.000408406	0.85566
cg13612207	0.0265427	0.00734478	0.000411154	0.85566
cg07287258	0.0146067	0.00404241	0.000411813	0.85566
cg08390760	-0.0305724	0.00846132	0.000413698	0.85566
cg23891360	0.0265983	0.00736275	0.000413821	0.85566
cg15299388	0.0220274	0.00610261	0.000417506	0.85566
cg19738386	0.0411094	0.0113875	0.000417523	0.85566
cg12320263	-0.0151571	0.0041995	0.000417874	0.85566
cg04112126	0.0128764	0.00356932	0.000420449	0.85566
cg08652492	0.0126846	0.0035177	0.000422839	0.85566
cg05767562	0.0174437	0.00483792	0.000423302	0.85566
cg01230924	0.0211171	0.00586029	0.000427423	0.85566
cg00726871	-0.0210835	0.00585517	0.000430511	0.85566
cg04217380	0.0118461	0.00329082	0.000432162	0.85566
cg04990724	0.0136984	0.00380488	0.000433135	0.85566
cg04078163	0.00983411	0.0027326	0.000433618	0.85566
cg00198603	-0.0145884	0.00405163	0.000435166	0.85566
cg12438330	0.0103012	0.0028659	0.00044043	0.85566
cg06335251	0.0115354	0.00321155	0.000445245	0.85566
cg10651669	0.0162403	0.00452274	0.000446894	0.85566
cg06133876	0.00831174	0.00231574	0.00044852	0.85566
cg13920934	-0.0192572	0.00536819	0.000451649	0.85566
cg14496909	0.0152685	0.00425648	0.00045189	0.85566
cg18609078	0.0192572	0.00536913	0.000452637	0.85566
cg18202834	0.0119977	0.0033454	0.000453177	0.85566
cg26293434	-0.0132206	0.00368658	0.00045344	0.85566
cg26058016	0.0246585	0.00688005	0.000456812	0.85566
cg23008973	0.0154948	0.00432506	0.000459227	0.85566
cg10375192	-0.0112518	0.00314196	0.000461515	0.85566
cg20490199	0.0108353	0.0030262	0.000462591	0.85566
cg00054706	0.0118687	0.00331522	0.000463294	0.85566
cg21082644	0.0100577	0.00281	0.000464587	0.85566
cg17279652	0.0256021	0.0071546	0.000466874	0.85566
cg03307776	0.0108307	0.00302801	0.000468594	0.85566
cg16034991	0.0181796	0.00508109	0.000472353	0.85566
cg03142905	0.0104347	0.0029202	0.000474439	0.85566
cg19636224	-0.0138723	0.00388262	0.000475088	0.85566
cg09435617	-0.0279845	0.00783339	0.000475846	0.85566
cg07156424	0.00975464	0.00273122	0.000477404	0.85566
cg08539841	0.0168264	0.00471129	0.000477448	0.85566
cg02007493	0.0155701	0.00436123	0.000479785	0.85566
cg20116491	-0.0111799	0.00313459	0.000485687	0.85566
cg17261676	0.0141744	0.00397312	0.000485914	0.85566
cg21213571	-0.0211348	0.00592643	0.000487362	0.85566
cg03833273	0.0182791	0.00512913	0.000490599	0.85566
cg10133953	0.0124175	0.00348499	0.000491692	0.85566
cg03475843	0.0142617	0.00400258	0.000491698	0.85566
cg15563070	0.0110888	0.00311263	0.000492738	0.85566
cg09704217	-0.0244028	0.00685165	0.000494367	0.85566
cg09767312	0.0252411	0.00708401	0.000496484	0.85566
cg26280778	0.0271262	0.00762137	0.000498493	0.85566
cg20673611	0.013459	0.00378208	0.000499569	0.85566
cg03535099	0.0144808	0.00407552	0.000509311	0.866126
cg26415394	0.0174231	0.00490377	0.00050951	0.866126
cg05979320	0.00997865	0.00280949	0.000511698	0.866587
cg08651867	0.0164524	0.0046345	0.000515855	0.867809
cg11974077	0.0159715	0.00450144	0.000518358	0.867809
cg23679333	-0.0138027	0.00389222	0.000521741	0.867809
cg11578055	0.0171158	0.00483032	0.000526894	0.867809
cg04817724	-0.0284836	0.0080408	0.000528775	0.867809
cg19428722	0.0220599	0.00622745	0.000528809	0.867809
cg23873697	-0.0225084	0.00635244	0.000529083	0.867809
cg23359276	0.0192774	0.00544289	0.000529944	0.867809
cg05889294	0.0104029	0.00293739	0.000530299	0.867809
cg23041162	0.0199106	0.00562382	0.000532472	0.867809
cg23936031	0.0393268	0.0111082	0.000533531	0.867809
cg00119127	0.0285587	0.0080722	0.000537112	0.869359
cg08381504	0.0221471	0.00626261	0.000539956	0.869359
cg20434012	0.011487	0.00324789	0.000540252	0.869359
cg26102253	-0.0134544	0.00380642	0.000543241	0.870692
cg19690214	-0.014095	0.0039889	0.000545341	0.870692
cg26003023	0.0142085	0.00402299	0.000548658	0.870692
cg27196999	0.0132963	0.00376433	0.000548967	0.870692
cg10441070	0.0153445	0.00434597	0.000550708	0.870692
cg01244184	0.00896091	0.0025393	0.00055429	0.8714
cg11769382	-0.021286	0.00603244	0.000555887	0.8714
cg26105232	-0.0146824	0.00416238	0.000557157	0.8714
cg16833233	0.0193714	0.00549361	0.00055958	0.8714
cg03170472	0.0189682	0.00538021	0.000560791	0.8714
cg08552819	0.0131441	0.00372987	0.00056379	0.87306
cg09094964	0.0242041	0.00686966	0.000566155	0.873729
cg17123569	-0.0136279	0.00387067	0.000571116	0.878389
cg16290720	0.0104059	0.00295898	0.000578314	0.886444
cg27084087	0.0126902	0.0036107	0.000582551	0.889922
cg24766229	-0.0135794	0.0038661	0.000586997	0.890454
cg11274778	0.0244563	0.00696535	0.000589625	0.890454
cg00590817	-0.0194667	0.00554435	0.000590766	0.890454
cg26570804	-0.0143461	0.00408655	0.000590776	0.890454
cg05019396	0.0315011	0.00898317	0.000598814	0.892664
cg23837945	-0.0154882	0.00441772	0.000600386	0.892664
cg02344636	-0.0147572	0.00421057	0.00060273	0.892664
cg23393031	0.0135284	0.00385978	0.000603431	0.892664
cg25027541	-0.00956656	0.00273084	0.000606195	0.892664
cg00128057	0.0138142	0.00394376	0.00060694	0.892664
cg16862315	0.0124725	0.00356182	0.000609191	0.892664
cg02634454	-0.0185457	0.00529699	0.00061036	0.892664
cg27468401	0.0115509	0.0033001	0.000612501	0.892664
cg14697743	-0.0126278	0.00360682	0.000613799	0.892664
cg17510786	0.0133111	0.00380354	0.000614673	0.892664
cg13060500	0.01018	0.0029109	0.000618819	0.892664
cg13382000	0.014962	0.00427891	0.000621023	0.892664
cg03981352	0.0174961	0.00500569	0.000623035	0.892664
cg14882265	0.029538	0.00845352	0.000625358	0.892664
cg02553808	0.0230759	0.00660539	0.000626804	0.892664
cg21017077	0.00920151	0.0026344	0.000628266	0.892664
cg10494848	-0.0083959	0.00240481	0.000631616	0.892664
cg04914562	-0.0167296	0.00479227	0.000632352	0.892664
cg25619461	0.0123055	0.00352516	0.000632744	0.892664
cg19398192	-0.0243069	0.0069654	0.000635184	0.892664
cg23560756	0.0142047	0.00407056	0.000636379	0.892664
cg10483275	0.0209509	0.00600563	0.000637649	0.892664
cg07948968	0.0102928	0.00295208	0.000641889	0.895271
cg05350293	0.0197697	0.00567132	0.00064347	0.895271
cg24924091	0.0159817	0.00458797	0.000649098	0.900331
cg21300361	-0.0206281	0.005925	0.000653256	0.903327
cg05873267	-0.00813021	0.00233597	0.000655735	0.903991
cg26910132	0.0190568	0.00547831	0.000659951	0.905493
cg26470719	-0.0146647	0.00421617	0.00066083	0.905493
cg10203034	0.0119912	0.00344817	0.00066344	0.906323
cg23237765	-0.0186898	0.00537938	0.000669677	0.912088
cg21340230	0.0237031	0.00682749	0.000675778	0.915383
cg12861193	-0.0148312	0.00427256	0.000676805	0.915383
cg13865940	0.00960642	0.00276787	0.00067817	0.915383
cg05199904	0.0128628	0.00370919	0.000684904	0.917861
cg26201952	0.0264846	0.00763864	0.000686404	0.917861
cg09123615	0.0142998	0.00412422	0.000687332	0.917861
cg09228051	-0.0210499	0.00607393	0.000691294	0.917861
cg09002684	0.0104073	0.00300413	0.000693217	0.917861
cg17329648	-0.0179761	0.00519057	0.000696994	0.917861
cg00799078	-0.0147651	0.00426566	0.000700224	0.917861
cg03303300	0.0152223	0.0043981	0.000700887	0.917861
cg08057062	-0.0130862	0.00378664	0.000713577	0.917861
cg17055736	-0.0148326	0.00429227	0.00071416	0.917861
cg14567085	-0.0110753	0.00320589	0.000716592	0.917861
cg02881570	0.0267897	0.0077565	0.00071862	0.917861
cg10948456	0.0144276	0.00417729	0.00071865	0.917861
cg06932455	0.0141668	0.0041018	0.000718683	0.917861
cg09305008	-0.0151	0.00437361	0.000721869	0.917861
cg05502103	0.0123414	0.00357577	0.000725889	0.917861
cg01221018	0.0294731	0.00854171	0.000726927	0.917861
cg01825986	0.0117557	0.00340784	0.000729133	0.917861
cg17814222	0.0123746	0.00358778	0.000730431	0.917861
cg12870876	0.0110161	0.0031947	0.000732565	0.917861
cg10140309	0.0188871	0.00547618	0.000733215	0.917861
cg07322296	-0.0128568	0.00372843	0.000733575	0.917861
cg00178429	-0.0066563	0.0019309	0.000735035	0.917861
cg06413842	0.0177689	0.00515601	0.000737573	0.917861
cg02563906	0.00995536	0.00288978	0.00074067	0.917861
cg11680027	0.014074	0.00408604	0.000742228	0.917861
cg00102726	-0.0125194	0.0036357	0.00074465	0.917861
cg27180286	-0.0238158	0.00691698	0.000745614	0.917861
cg00363830	0.0195196	0.00567018	0.000748339	0.917861
cg09154639	0.0101729	0.00295819	0.000756414	0.917861
cg11896398	0.0285697	0.00830979	0.000758499	0.917861
cg09209584	0.0209411	0.00609222	0.000760409	0.917861
cg16224854	-0.00955081	0.00277912	0.000762255	0.917861
cg17249268	0.0181549	0.00528289	0.000762475	0.917861
cg19174706	0.0220167	0.00640671	0.000762576	0.917861
cg26308477	-0.0220551	0.00641716	0.000762856	0.917861
cg03419058	0.0315708	0.00919053	0.000766136	0.917861
cg09918510	0.0260249	0.00757628	0.000766396	0.917861
cg24941931	0.0237803	0.00692327	0.000768221	0.917861
cg02043159	0.016419	0.0047862	0.000778471	0.917861
cg19629755	0.0292925	0.00854111	0.000780824	0.917861
cg04289130	0.0186228	0.00543171	0.000783659	0.917861
cg24472231	0.0237731	0.00693457	0.000784538	0.917861
cg13941292	0.0115686	0.00337463	0.000784785	0.917861
cg05839570	0.00978678	0.00285524	0.000786007	0.917861
cg17183215	-0.011322	0.00330316	0.000786092	0.917861
cg16421129	0.0110449	0.00322341	0.000789214	0.917861
cg06224763	0.0111725	0.00326307	0.000796101	0.917861
cg17536071	0.019331	0.00564681	0.000797616	0.917861
cg23668424	0.0130296	0.0038042	0.000798312	0.917861
cg17081778	0.0196005	0.00572512	0.000799576	0.917861
cg21466821	0.0101421	0.00296392	0.00080175	0.917861
cg14153069	-0.0103524	0.00302631	0.000804612	0.917861
cg00806319	0.0116143	0.0033961	0.0008071	0.917861
cg08416650	0.0145389	0.00425163	0.000807891	0.917861
cg18776460	0.0249965	0.00730904	0.000808257	0.917861
cg23627444	0.0178404	0.00521631	0.000809084	0.917861
cg07744832	0.0142485	0.00416735	0.000809344	0.917861
cg15041767	0.0116303	0.00340163	0.000809431	0.917861
cg20358227	-0.0150026	0.00438793	0.000810707	0.917861
cg19471040	0.0156963	0.00459213	0.000812057	0.917861
cg12480176	0.0175562	0.00513645	0.000812436	0.917861
cg13115661	0.0238371	0.00697344	0.000812872	0.917861
cg14833626	0.0127691	0.00373699	0.000815207	0.917861
cg24200401	0.00940786	0.00275398	0.000817607	0.917861
cg11314779	0.0149341	0.00437722	0.000829691	0.917861
cg21961202	0.0126483	0.00370765	0.000830736	0.917861
cg14628889	-0.00991683	0.002907	0.000830866	0.917861
cg11848748	-0.0135655	0.00397744	0.000832984	0.917861
cg01410453	0.0131333	0.00385083	0.000833301	0.917861
cg00249093	0.0235188	0.00689641	0.000833897	0.917861
cg18025275	0.00984908	0.00288806	0.000833946	0.917861
cg25216634	0.0095389	0.00279725	0.000834431	0.917861
cg23414387	0.0169515	0.00497143	0.00083535	0.917861
cg04686117	0.0114844	0.00336764	0.000835476	0.917861
cg08473752	-0.0134107	0.00393326	0.000835975	0.917861
cg12927915	0.0338752	0.00993292	0.000836305	0.917861
cg23927970	-0.0154758	0.00453978	0.000839093	0.918691
cg07279631	0.00931732	0.00273425	0.000841457	0.918832
cg23692589	-0.0105538	0.00309858	0.000847446	0.918832
cg02309594	0.0201546	0.00592002	0.00085051	0.918832
cg03416562	0.0196876	0.00578348	0.000851615	0.918832
cg25425390	-0.0164314	0.00482768	0.000853138	0.918832
cg10442358	0.0138558	0.00407101	0.0008533	0.918832
cg24499866	0.00965985	0.00283823	0.000853446	0.918832
cg26796642	0.0111714	0.00328352	0.000856973	0.920186
cg14159790	0.0247326	0.0072739	0.00086304	0.920186
cg00528793	0.00872157	0.00256515	0.000863499	0.920186
cg01040361	0.0236948	0.00696946	0.000864158	0.920186
cg06371555	0.0151676	0.00446164	0.000864879	0.920186
cg13581437	0.0134238	0.00395086	0.000870349	0.923611
cg22633988	0.0164992	0.00485687	0.000872183	0.923611
cg26431298	-0.0099708	0.00293692	0.00087837	0.923784
cg21105318	-0.0131695	0.0038796	0.0008797	0.923784
cg12355586	0.0128882	0.00379717	0.00088087	0.923784
cg18165914	0.00998581	0.00294275	0.000883253	0.923784
cg03413835	0.0161447	0.00476142	0.000891104	0.923784
cg09175485	-0.011035	0.00325453	0.000891334	0.923784
cg15639659	0.0192473	0.00567589	0.000891512	0.923784
cg01070903	-0.0148978	0.00439416	0.000892255	0.923784
cg19944100	-0.00716506	0.00211316	0.000892661	0.923784
cg02750813	0.0172104	0.00507699	0.000893726	0.923784
cg20283964	0.0137602	0.00406033	0.000896583	0.923784
cg13752005	-0.0160044	0.00472363	0.000898935	0.923784
cg22866825	0.0292921	0.00864652	0.000900236	0.923784
cg05613273	0.0129279	0.00381681	0.000902205	0.923784
cg09431913	0.025013	0.00738513	0.000904068	0.923784
cg19909787	-0.0214707	0.00633985	0.000905034	0.923784
cg25234963	-0.00885692	0.00261702	0.000910575	0.926141
cg14866032	0.0411206	0.0121512	0.000911439	0.926141
cg25031836	-0.0219776	0.00649442	0.000915786	0.928471
cg19906454	0.0144357	0.00427026	0.00092249	0.930101
cg15035054	0.0101692	0.00300854	0.000923696	0.930101
cg10411087	0.020128	0.00595407	0.000923825	0.930101
cg09333522	0.00968088	0.00286467	0.000927367	0.930101
cg03754153	0.0211856	0.0062708	0.000928936	0.930101
cg18222235	0.0136618	0.0040446	0.000930964	0.930101
cg12866999	0.0219834	0.0065104	0.00093458	0.930101
cg26999908	0.0135382	0.00401021	0.000936837	0.930101
cg19807612	-0.00813813	0.00241165	0.000941353	0.930101
cg27539023	0.0390389	0.01157	0.000942534	0.930101
cg21426974	0.0100855	0.00298955	0.000944358	0.930101
cg01686884	0.0252701	0.00749163	0.0009458	0.930101
cg00943083	-0.0136124	0.00403608	0.000947166	0.930101
cg09088988	0.0327823	0.00972126	0.000948651	0.930101
cg13136721	0.013591	0.00402877	0.000949062	0.930101
cg04066634	-0.0214067	0.00634913	0.000952123	0.930101
cg19731602	-0.00997515	0.00295975	0.000954917	0.930101
cg25046584	0.0154512	0.00458544	0.000957037	0.930101
cg27376072	0.0117984	0.00350213	0.000959241	0.930101
cg23245481	0.0119076	0.00353465	0.000959582	0.930101
cg19888869	-0.0120079	0.00356614	0.000964826	0.930101
cg09096824	0.00905806	0.00268988	0.000965494	0.930101
cg02371369	0.0109458	0.00325179	0.000968471	0.930101
cg24878059	0.0161639	0.00480242	0.000969472	0.930101
cg13173392	-0.0452377	0.013441	0.000969862	0.930101
cg13389958	0.0285017	0.00847151	0.000973937	0.930101
cg03929677	-0.0133018	0.00395529	0.000978481	0.930101
cg25800118	0.0133537	0.00397075	0.000978523	0.930101
cg24907686	-0.0131561	0.00391252	0.000980037	0.930101
cg02550268	0.0106193	0.00315834	0.000980938	0.930101
cg16577540	-0.00730478	0.00217263	0.000981309	0.930101
cg13634292	0.0183142	0.00544927	0.000985714	0.930101
cg18670770	-0.0248728	0.00739976	0.000990375	0.930101
cg23450377	0.0118281	0.00352145	0.000992315	0.930101
cg16635578	0.0157552	0.00469144	0.000994234	0.930101
cg21493583	0.0291583	0.00868538	0.000998	0.930101
cg00168634	-0.0116551	0.00347212	0.000999269	0.930101
cg16107740	0.0124104	0.00369666	0.00100096	0.930101
cg02964845	0.00948391	0.00282603	0.0010022	0.930101
cg24262066	0.0264088	0.00787196	0.00100597	0.930101
cg06947320	-0.0147074	0.0043851	0.00100884	0.930101
cg20278382	-0.0133851	0.00399146	0.0010106	0.930101
cg22196952	0.0199887	0.00595933	0.00101115	0.930101
cg18117367	0.0316866	0.00945057	0.00101249	0.930101
cg05954780	0.0141373	0.00421662	0.00101292	0.930101
cg06520672	-0.0213166	0.00636241	0.00102094	0.930101
cg08550026	0.0120775	0.00360583	0.00102425	0.930101
cg20303995	0.0135922	0.00405864	0.00102587	0.930101
cg16694631	0.0137738	0.00411318	0.00102678	0.930101
cg09677724	0.00970334	0.00289756	0.001028	0.930101
cg00141308	0.0164231	0.00489909	0.00102918	0.930101
cg04249742	-0.0216958	0.00647364	0.00103045	0.930101
cg10620866	-0.0180126	0.0053803	0.00103115	0.930101
cg08336736	0.00940544	0.00281024	0.00103318	0.930101
cg24319381	-0.0128012	0.00382572	0.00103581	0.930101
cg14359934	0.0140227	0.00419093	0.00103627	0.930101
cg07474126	0.0141805	0.0042385	0.00103739	0.930101
cg02014334	0.0207197	0.00619328	0.0010378	0.930101
cg00778928	0.0108309	0.00323788	0.00103943	0.930101
cg18823846	0.0191359	0.00572147	0.00104263	0.930101
cg09315367	0.0206233	0.00616649	0.00104322	0.930101
cg09267674	0.00819111	0.00244988	0.00104492	0.930101
cg23305365	0.0250521	0.00749732	0.00105195	0.932247
cg23392730	-0.0289159	0.00865366	0.00105197	0.932247
cg26614600	-0.0179328	0.00536793	0.00105462	0.932247
cg15272762	-0.0109061	0.00326498	0.001056	0.932247
cg16086570	0.00842793	0.00252343	0.00105764	0.932247
cg23870587	0.0100468	0.00300958	0.00106326	0.93419
cg13490117	0.0106888	0.00320208	0.00106398	0.93419
cg16592149	0.0159545	0.0047805	0.00106634	0.934294
cg04726446	-0.0151198	0.00453069	0.00106872	0.934294
cg13284983	0.012448	0.00373107	0.0010703	0.934294
cg14038482	-0.0146797	0.00440242	0.00107853	0.934991
cg13808088	0.013277	0.0039819	0.00107898	0.934991
cg17396676	0.0163586	0.00490686	0.00107926	0.934991
cg02401614	-0.0230793	0.00692283	0.00107937	0.934991
cg10334750	-0.0221449	0.00664655	0.00108985	0.942264
cg08732456	0.0156057	0.0046876	0.00109787	0.946059
cg14755549	0.0109884	0.00330142	0.00109904	0.946059
cg02901122	0.0105252	0.00316264	0.00110051	0.946059
cg01037683	0.0099269	0.00298341	0.00110279	0.946215
cg08846327	0.0114566	0.00344637	0.00111436	0.950327
cg26628435	0.0254169	0.00764538	0.00111513	0.950327
cg02627991	-0.0133894	0.00402878	0.00111738	0.950327
cg25890074	0.0162665	0.0048946	0.00111769	0.950327
cg24474701	0.00992685	0.00298757	0.00112005	0.950327
cg09134635	0.0103781	0.00312366	0.00112114	0.950327
cg16712637	0.0148306	0.00446499	0.00112448	0.950327
cg02960150	0.0155712	0.0046883	0.00112538	0.950327
cg16530787	0.0234785	0.00706972	0.00112649	0.950327
cg11237207	-0.0174389	0.00525107	0.00112975	0.950477
cg22899502	0.0136702	0.00411828	0.00113417	0.950477
cg02242734	-0.0205982	0.00620637	0.00113444	0.950477
cg14921898	0.0125102	0.00377002	0.00113652	0.950477
cg02758053	0.0123186	0.00371327	0.00113988	0.950477
cg11639225	-0.0110481	0.00333057	0.00114095	0.950477
cg20488341	0.010615	0.00320022	0.00114178	0.950477
cg20295702	-0.0134242	0.00404963	0.00114954	0.950477
cg15337107	0.0196867	0.00593935	0.00115067	0.950477
cg03235788	-0.0095386	0.00287774	0.00115072	0.950477
cg12275652	0.0146385	0.00441665	0.00115153	0.950477
cg22784964	0.0121571	0.00366855	0.00115356	0.950477
cg11032534	-0.0149095	0.00449939	0.00115433	0.950477
cg06998361	0.0091984	0.00277628	0.0011561	0.950477
cg18718234	-0.0129205	0.00390061	0.0011591	0.951213
cg18302629	0.0134222	0.0040554	0.00116968	0.95186
cg12177793	0.012115	0.003661	0.00117161	0.95186
cg24364084	0.0147226	0.00444954	0.00117319	0.95186
cg18728493	0.0130271	0.00393791	0.00117585	0.95186
cg16682686	0.0128142	0.00387383	0.00117673	0.95186
cg12654928	0.0140868	0.0042598	0.00118053	0.95186
cg08017858	0.0286989	0.00868126	0.00118478	0.95186
cg25469870	0.0120602	0.00364969	0.00119026	0.95186
cg08533364	0.0103694	0.00313804	0.00119037	0.95186
cg06646488	0.014196	0.00429623	0.00119093	0.95186
cg02912316	-0.00703541	0.0021292	0.00119106	0.95186
cg21057494	0.0109632	0.00331793	0.00119115	0.95186
cg22975712	0.0120056	0.00363358	0.00119181	0.95186
cg11957798	-0.0114844	0.00347732	0.00119738	0.95186
cg05916700	-0.0144888	0.00438827	0.00120114	0.95186
cg13498800	0.0119925	0.00363221	0.00120115	0.95186
cg01355739	0.0144027	0.00436234	0.00120161	0.95186
cg05646865	0.00911996	0.00276266	0.00120341	0.95186
cg11617843	0.0110365	0.00334397	0.00120629	0.95186
cg04598325	0.0127614	0.0038666	0.00120636	0.95186
cg04777881	0.0105715	0.00320325	0.00120705	0.95186
cg22284311	-0.0116201	0.00352138	0.00120853	0.95186
cg15545878	0.0239	0.0072423	0.00120952	0.95186
cg02853954	0.0218551	0.00662444	0.00121136	0.95186
cg12156833	0.0161204	0.00488663	0.00121251	0.95186
cg24163613	-0.00821467	0.00249026	0.0012149	0.952082
cg01610605	0.015881	0.00481594	0.00121773	0.952613
cg03691156	0.0109741	0.00332879	0.0012212	0.952613
cg08631890	0.0155419	0.00471556	0.00122465	0.952613
cg27332399	0.0132607	0.00402477	0.0012292	0.952613
cg10758902	-0.0126346	0.0038348	0.00122933	0.952613
cg25547937	0.0129949	0.00394441	0.00123198	0.952613
cg23698649	0.0126578	0.0038434	0.0012365	0.952613
cg24669191	-0.0104314	0.00316824	0.00123843	0.952613
cg16947394	-0.00661082	0.00200813	0.00124035	0.952613
cg17764986	0.0187311	0.00568942	0.00124117	0.952613
cg25359292	0.0138042	0.00419353	0.00124137	0.952613
cg11941228	0.0176727	0.00537048	0.00124583	0.952613
cg24398479	0.0152913	0.0046469	0.00124781	0.952613
cg17054449	0.0249224	0.00757499	0.00124838	0.952613
cg22376389	-0.0144354	0.00438836	0.0012509	0.952613
cg18569909	0.00953314	0.00289832	0.00125206	0.952613
cg06651351	0.0118269	0.00359664	0.0012557	0.952613
cg07967851	0.0122444	0.00372347	0.00125694	0.952613
cg08569799	0.0211819	0.00644238	0.00125741	0.952613
cg14761773	0.0143917	0.00437801	0.00126011	0.952613
cg23562011	-0.0144322	0.00439048	0.00126236	0.952613
cg11405279	0.00932847	0.00283891	0.00126566	0.952613
cg10658573	-0.0152513	0.00464213	0.00126787	0.952613
cg11682858	0.017954	0.00546533	0.00126926	0.952613
cg10422709	0.022152	0.00674361	0.00127003	0.952613
cg00653081	0.0157303	0.00478941	0.00127389	0.952613
cg11970252	0.0146256	0.00445487	0.00127771	0.952613
cg15311651	0.0102419	0.00312051	0.00128174	0.952613
cg23256150	0.0172124	0.00524461	0.00128256	0.952613
cg09157668	0.0175213	0.00534007	0.00128605	0.952613
cg24312063	0.0233196	0.00710753	0.00128663	0.952613
cg11009335	0.0128571	0.00391876	0.0012868	0.952613
cg08002746	0.0299368	0.009127	0.00129242	0.952613
cg14014955	0.0268442	0.0081881	0.00129739	0.952613
cg25450266	-0.0155894	0.0047561	0.00130032	0.952613
cg21622555	0.0115181	0.00351576	0.00130911	0.952613
cg25417936	0.00957031	0.00292191	0.0013107	0.952613
cg22052659	0.0162788	0.0049708	0.00131274	0.952613
cg11993399	0.0129253	0.00394769	0.00131782	0.952613
cg01266375	0.0183621	0.00561547	0.00133445	0.952613
cg08832190	0.0116217	0.00355449	0.00133591	0.952613
cg03627290	-0.00640045	0.00195733	0.00133594	0.952613
cg08575972	-0.0137578	0.00420845	0.00133805	0.952613
cg05514883	0.0126532	0.00387141	0.00134122	0.952613
cg19995112	0.0141879	0.00434108	0.00134156	0.952613
cg02391549	-0.0171006	0.00523415	0.00134681	0.952613
cg05623614	0.0128715	0.00394001	0.00134787	0.952613
cg05008004	0.0157874	0.00483339	0.00135037	0.952613
cg16123848	0.0186296	0.00570404	0.00135162	0.952613
cg18005217	0.0179	0.00547734	0.00135236	0.952613
cg11724970	0.0308377	0.00944384	0.00135639	0.952613
cg04418999	0.0156261	0.00478644	0.00135772	0.952613
cg06334238	0.0359861	0.0110216	0.00135784	0.952613
cg14311597	0.0168127	0.0051501	0.00135832	0.952613
cg06168449	0.0180886	0.00554111	0.00135876	0.952613
cg06821993	-0.019412	0.0059467	0.0013592	0.952613
cg06898502	0.0196524	0.00602033	0.00136102	0.952613
cg23537517	0.0202741	0.00621172	0.00136137	0.952613
cg09073398	0.0187335	0.00574122	0.00136528	0.952613
cg03987847	-0.0106181	0.00325417	0.00136551	0.952613
cg08804807	-0.0100365	0.00307659	0.00136876	0.952613
cg07681156	-0.0114813	0.00351968	0.00136963	0.952613
cg11930490	0.0156377	0.00479406	0.00137018	0.952613
cg03630771	0.0126057	0.00386494	0.00137171	0.952613
cg12773325	0.0213797	0.00655524	0.00137209	0.952613
cg02633363	0.0107184	0.00328639	0.00137216	0.952613
cg08849613	0.0212424	0.00651338	0.00137261	0.952613
cg00347757	0.0180826	0.00554513	0.00137421	0.952613
cg26127778	0.0156096	0.0047874	0.00137623	0.952613
cg11656547	-0.0114463	0.00351099	0.00137816	0.952613
cg25054154	0.0246856	0.00757222	0.00137864	0.952613
cg27572370	0.0254854	0.0078191	0.00138157	0.952613
cg02106377	0.0231276	0.0070932	0.00138207	0.952613
cg16756022	0.010518	0.00322733	0.00138305	0.952613
cg06057750	0.0213667	0.00655529	0.00138501	0.952613
cg21502927	-0.0139925	0.0042947	0.00138744	0.952613
cg13523818	-0.0188153	0.00577588	0.0013898	0.952613
cg06205614	-0.0254486	0.00781289	0.00139125	0.952613
cg26760793	0.0190385	0.00584476	0.00139267	0.952613
cg04922880	-0.0237053	0.00727883	0.00139357	0.952613
cg21884796	0.00994799	0.00305518	0.00139649	0.952613
cg09102835	0.0161569	0.00496177	0.00139959	0.952613
cg23508813	0.0206675	0.00634886	0.00140017	0.952613
cg19622360	0.0111339	0.00342069	0.00140215	0.952613
cg00442907	0.0239524	0.00735903	0.00140235	0.952613
cg24694947	0.0156032	0.00479447	0.00140428	0.952613
cg27395391	-0.015923	0.00489325	0.00140583	0.952613
cg02459416	-0.0113556	0.00349062	0.00140997	0.952613
cg10999621	0.00974218	0.0029961	0.00141722	0.952613
cg26873832	-0.0231355	0.00711524	0.00141949	0.952613
cg16986921	0.0109961	0.00338284	0.00142229	0.952613
cg05926918	-0.0124125	0.00381944	0.00142751	0.952613
cg24577389	-0.0141555	0.00435679	0.00142923	0.952613
cg23046896	0.0184018	0.00566387	0.00142956	0.952613
cg16794579	-0.00865688	0.00266517	0.00143348	0.952613
cg11557530	0.0179249	0.00551952	0.00143826	0.952613
cg03394309	0.0140121	0.0043153	0.00143853	0.952613
cg09136695	0.0240011	0.00739087	0.00143896	0.952613
cg27399895	-0.0134005	0.00412708	0.00143908	0.952613
cg04583000	-0.0143857	0.0044311	0.00144113	0.952613
cg00077738	0.013582	0.00418357	0.00144123	0.952613
cg10360805	0.00903313	0.00278245	0.00144141	0.952613
cg26342181	0.0164915	0.00507989	0.00144159	0.952613
cg18220030	-0.0258018	0.00794858	0.00144319	0.952613
cg07183372	0.0253053	0.007797	0.00144589	0.952613
cg24017516	0.0154315	0.00475527	0.00144769	0.952613
cg12129796	-0.020936	0.0064534	0.00145224	0.952613
cg01676105	0.022707	0.0069995	0.00145269	0.952613
cg15381098	0.00941328	0.00290188	0.00145579	0.952613
cg05474707	-0.0108901	0.00335798	0.0014577	0.952613
cg03779258	0.0198609	0.00612565	0.00146149	0.952613
cg17531142	0.0110141	0.0033971	0.00146168	0.952613
cg21115977	0.0140121	0.0043218	0.0014617	0.952613
cg09502502	-0.0180862	0.00557971	0.00146542	0.952613
cg23564255	0.0113634	0.00350638	0.00146849	0.952613
cg06133921	0.0132649	0.00409419	0.00147256	0.952613
cg10257092	-0.0219142	0.00676414	0.00147344	0.952613
cg01064725	-0.0159696	0.00492927	0.00147352	0.952613
cg03072286	-0.0148326	0.00457838	0.00147769	0.952613
cg20300175	-0.022756	0.00702835	0.00148321	0.952613
cg13081999	0.0209582	0.00646895	0.00148333	0.952613
cg10468580	0.0115629	0.0035716	0.00148453	0.952613
cg25562530	0.0118773	0.00366998	0.00149005	0.952613
cg16185840	0.0116451	0.00359935	0.0014949	0.952613
cg19026811	0.0147053	0.00454584	0.00149715	0.952613
cg18611122	0.0173553	0.00536586	0.00149954	0.952613
cg26543732	-0.0143449	0.0044351	0.00149956	0.952613
cg14013220	0.0205348	0.00634853	0.00150064	0.952613
cg23187255	-0.0115375	0.00356758	0.00150358	0.952613
cg22370252	0.0235279	0.00727667	0.00150474	0.952613
cg16859924	0.0116702	0.00360939	0.00150494	0.952613
cg13571501	0.0151006	0.00467038	0.00150508	0.952613
cg09035079	0.0114718	0.0035498	0.00151298	0.952613
cg15057359	0.0180703	0.00559165	0.00151306	0.952613
cg05828605	0.0122942	0.00380509	0.00151638	0.952613
cg18627442	0.0158036	0.00489117	0.00151806	0.952613
cg21362455	0.0132066	0.00408797	0.00151824	0.952613
cg01496790	-0.0101452	0.003141	0.00152154	0.952613
cg14111332	0.0229256	0.00709816	0.00152225	0.952613
cg16738915	0.014948	0.00462782	0.00152313	0.952613
cg24557142	0.0219079	0.00678345	0.00152318	0.952613
cg00554948	0.0153062	0.00473988	0.00152506	0.952613
cg15981851	0.0271349	0.00840084	0.00152521	0.952613
cg10438893	0.00974529	0.00301798	0.00152586	0.952613
cg22999327	0.0199973	0.00619501	0.0015314	0.952613
cg15678825	-0.0131541	0.00407545	0.00153296	0.952613
cg00407413	-0.0104815	0.00324834	0.00153762	0.952613
cg04679098	-0.00996133	0.00308693	0.00153856	0.952613
cg20241270	0.012904	0.00400019	0.00154206	0.952613
cg01065806	0.0186327	0.00577812	0.00154785	0.952613
cg15894948	-0.0163739	0.00507816	0.00154944	0.952613
cg03029734	-0.0192233	0.00596196	0.00154976	0.952613
cg06541780	0.0146983	0.00455862	0.00154992	0.952613
cg26147335	0.00887517	0.00275274	0.00155075	0.952613
cg07198258	0.0196881	0.00611109	0.00156303	0.952613
cg10129547	0.0169614	0.00526495	0.0015658	0.952613
cg13345209	-0.0164691	0.00511309	0.00156681	0.952613
cg09369221	0.0127475	0.00395797	0.00156805	0.952613
cg20974609	0.0362482	0.0112549	0.00156838	0.952613
cg26146027	0.0271396	0.00842853	0.0015719	0.952613
cg03312427	0.01029	0.00319572	0.00157205	0.952613
cg16665866	0.0185281	0.00575461	0.00157323	0.952613
cg02161534	0.0133545	0.00414776	0.00157331	0.952613
cg22639492	0.0146421	0.00454812	0.00157703	0.952613
cg20876028	0.0143936	0.00447102	0.0015773	0.952613
cg21112490	0.0139934	0.00434742	0.00158002	0.952613
cg20087221	-0.00870227	0.00270401	0.00158057	0.952613
cg04090867	0.00942274	0.00292803	0.0015814	0.952613
cg14468720	0.0234589	0.00729147	0.00158559	0.952613
cg07998216	-0.0119401	0.0037116	0.00158733	0.952613
cg23351583	0.0222656	0.0069214	0.00158759	0.952613
cg11201398	0.0170318	0.00529563	0.00159134	0.952613
cg12452019	-0.0112353	0.00349376	0.00159323	0.952613
cg11022768	0.0111207	0.00345815	0.00159345	0.952613
cg06324507	0.00865998	0.0026941	0.00160052	0.952613
cg07543199	-0.012088	0.00376058	0.00160074	0.952613
cg18364678	-0.0151007	0.00469838	0.00160264	0.952613
cg15964212	0.0148599	0.00462381	0.00160396	0.952613
cg24478595	0.00993912	0.0030934	0.00160791	0.952613
cg11056234	0.0142546	0.00443654	0.00160797	0.952613
cg01021196	-0.0140248	0.0043653	0.00160903	0.952613
cg23385388	0.00905345	0.00281795	0.00160912	0.952613
cg11096640	-0.00970314	0.00302032	0.00160997	0.952613
cg10760955	0.0135281	0.00421183	0.00161357	0.952613
cg03689146	0.0283668	0.00883418	0.00161835	0.952613
cg19237985	0.0134281	0.00418256	0.00162116	0.952613
cg09184423	0.00951089	0.00296278	0.00162311	0.952613
cg18585273	-0.00760535	0.00236925	0.00162359	0.952613
cg12761518	0.0124529	0.00388045	0.00163038	0.952613
cg15322766	0.0196698	0.00613132	0.00163386	0.952613
cg00551847	0.0131981	0.00411515	0.00163866	0.952613
cg25616607	-0.0183248	0.00571316	0.00163925	0.952613
cg07181000	0.0143136	0.00446469	0.0016452	0.952613
cg18784558	0.0120296	0.00375226	0.00164523	0.952613
cg15477680	0.0131372	0.00409792	0.00164595	0.952613
cg06405430	0.0159902	0.00498801	0.00164642	0.952613
cg24076502	0.0162812	0.0050793	0.00164824	0.952613
cg06311596	0.0175614	0.00547896	0.00164908	0.952613
cg27296937	0.0162202	0.00506107	0.00165087	0.952613
cg23235217	-0.0109083	0.00340405	0.00165296	0.952613
cg00149947	-0.0233063	0.00727299	0.00165306	0.952613
cg00109062	0.00914371	0.00285348	0.00165354	0.952613
cg23244253	0.021923	0.00684185	0.00165439	0.952613
cg08229740	0.0137232	0.00428236	0.00165468	0.952613
cg01347946	0.012655	0.00394973	0.00165563	0.952613
cg17978631	-0.0147791	0.00461273	0.00165582	0.952613
cg13699934	-0.0122146	0.0038123	0.00165794	0.952613
cg12177922	0.0132107	0.00412377	0.00165817	0.952613
cg26141173	0.0282912	0.00883253	0.00166074	0.952613
cg02817167	0.0128182	0.00400194	0.00166116	0.952613
cg03107393	0.0163376	0.0051009	0.00166177	0.952613
cg13399741	0.00995676	0.00310918	0.00166452	0.952613
cg13597809	0.0102574	0.00320272	0.00166472	0.952613
cg07122805	0.014964	0.00467272	0.00166642	0.952613
cg01888441	-0.0096109	0.00300199	0.00166916	0.952978
cg18222440	0.014669	0.00458346	0.00167514	0.954551
cg00101436	0.020366	0.00636423	0.00167913	0.954551
cg24549236	0.0114476	0.00357827	0.00168175	0.954551
cg15584946	0.0248423	0.0077644	0.00168217	0.954551
cg24440854	0.0102986	0.00321927	0.00168247	0.954551
cg09806318	0.0149999	0.00468954	0.00168511	0.954851
cg12669271	0.0184317	0.00576372	0.00168898	0.955842
cg11439671	0.0074245	0.00232224	0.00169306	0.956955
cg01057656	0.0267621	0.00837275	0.00169745	0.957038
cg00419298	0.0114936	0.00359611	0.00169863	0.957038
cg01173611	-0.0114892	0.00359491	0.00169955	0.957038
cg15647005	-0.0242868	0.00760066	0.00170286	0.957704
cg04304255	0.0190682	0.00597345	0.00172058	0.961575
cg22283643	0.0211043	0.00661271	0.00172439	0.961575
cg15865892	0.0257189	0.00805852	0.00172631	0.961575
cg03222990	0.0141319	0.00442873	0.00172727	0.961575
cg01732984	0.0194306	0.00609008	0.00172962	0.961575
cg05348946	0.0103705	0.0032511	0.00173353	0.961575
cg16496895	0.00715072	0.00224213	0.00173683	0.961575
cg03041841	-0.0157568	0.00494077	0.00173755	0.961575
cg09264377	-0.0126041	0.00395292	0.00174078	0.961575
cg14353391	-0.0144864	0.0045433	0.00174098	0.961575
cg17101778	-0.00734579	0.00230392	0.00174173	0.961575
cg18046698	-0.00866512	0.00271781	0.00174233	0.961575
cg15443530	0.0122294	0.00383585	0.00174281	0.961575
cg21386952	-0.0109046	0.00342078	0.00174523	0.961575
cg02078882	-0.0191359	0.00600374	0.00174765	0.961575
cg00552235	-0.0243679	0.00764617	0.00174989	0.961575
cg19781109	-0.0088546	0.00277898	0.00175365	0.961575
cg17573270	0.0167789	0.00526613	0.00175409	0.961575
cg08165784	0.0178067	0.0055897	0.00175729	0.961575
cg16465502	0.0150555	0.00472663	0.00175953	0.961575
cg27589654	0.0221063	0.00694201	0.00176423	0.961575
cg26860113	0.00978767	0.00307486	0.00177162	0.961575
cg05157140	0.0267079	0.00839098	0.00177274	0.961575
cg23766305	0.0120613	0.00379021	0.00177679	0.961575
cg15605096	0.0161285	0.00506834	0.00177689	0.961575
cg03960424	0.0148581	0.0046709	0.00178387	0.961575
cg03022609	-0.0109172	0.00343268	0.00178749	0.961575
cg12632832	-0.0101344	0.00318688	0.0017893	0.961575
cg12713877	0.0131303	0.00413187	0.00180225	0.961575
cg10320160	0.0171024	0.00538253	0.00180468	0.961575
cg05907386	-0.0083793	0.0026374	0.00180638	0.961575
cg10830279	-0.0149134	0.00469436	0.00180772	0.961575
cg02802055	0.0157128	0.00494617	0.00181062	0.961575
cg09820318	-0.0250678	0.007895	0.00181783	0.961575
cg01026196	0.0136138	0.00428769	0.00181816	0.961575
cg19472786	0.0110037	0.0034658	0.00181907	0.961575
cg17862024	0.0129954	0.00409387	0.00182255	0.961575
cg13358623	0.0194164	0.00611702	0.00182597	0.961575
cg18434775	0.0124921	0.00393609	0.00182623	0.961575
cg06437740	0.0214791	0.00676798	0.00182674	0.961575
cg19864705	0.0312786	0.00985619	0.00182759	0.961575
cg24041556	0.0207163	0.00652838	0.00182887	0.961575
cg26718621	0.00838056	0.00264103	0.0018292	0.961575
cg18200741	-0.00928084	0.00292476	0.00182932	0.961575
cg07670240	0.0127947	0.00403229	0.0018301	0.961575
cg19385331	0.013299	0.00419071	0.00183012	0.961575
cg07506841	0.0185543	0.00584778	0.00183122	0.961575
cg02712845	0.0104207	0.00328391	0.00183125	0.961575
cg17035182	0.0156336	0.00492753	0.00183223	0.961575
cg04724143	-0.0100599	0.00317087	0.00183295	0.961575
cg02000328	0.0113285	0.0035712	0.00183534	0.961575
cg09045552	-0.00928592	0.00292778	0.00183842	0.961575
cg17797859	0.00789547	0.00248965	0.00184043	0.961575
cg19853516	0.0305337	0.00962172	0.00184977	0.961575
cg00344870	0.0117382	0.00370462	0.001857	0.961575
cg19632836	0.0109141	0.0034458	0.00186406	0.961575
cg14863186	-0.0230426	0.00727597	0.00186658	0.961575
cg12276123	0.0166989	0.00527242	0.00186727	0.961575
cg16845880	0.0131238	0.0041442	0.00186747	0.961575
cg07137336	-0.0135638	0.0042833	0.00186829	0.961575
cg07719621	0.0191859	0.0060593	0.00187013	0.961575
cg15469171	0.0113159	0.00357412	0.00187189	0.961575
cg12543836	0.00966218	0.00305226	0.00187479	0.961575
cg04922072	0.0084261	0.00266192	0.00187579	0.961575
cg09108532	0.00760741	0.00240414	0.00188256	0.961575
cg20228542	0.00931935	0.00294526	0.00188319	0.961575
cg06817490	-0.0171623	0.0054246	0.00188569	0.961575
cg10532912	0.0117201	0.00370559	0.0018915	0.961575
cg08480566	-0.0160022	0.00505967	0.00189224	0.961575
cg18146964	0.0093008	0.00294132	0.00189577	0.961575
cg16906204	0.013345	0.00422062	0.00189737	0.961575
cg14653849	0.0100017	0.00316346	0.00189866	0.961575
cg03474350	-0.0171355	0.00542033	0.00190049	0.961575
cg04446749	-0.00688373	0.00217748	0.00190066	0.961575
cg27569203	-0.0155407	0.00491606	0.00190137	0.961575
cg18345028	0.0109353	0.00345959	0.0019034	0.961575
cg08402439	0.0148618	0.00470138	0.00190398	0.961575
cg03041824	0.0114388	0.00361898	0.00190401	0.961575
cg20466166	0.0170334	0.00538946	0.00190565	0.961575
cg07557173	-0.0127025	0.00401919	0.0019059	0.961575
cg08638929	0.0188525	0.0059657	0.00190785	0.961575
cg13493766	-0.0147524	0.00466982	0.00191431	0.961575
cg18443253	0.0226582	0.00717606	0.00192431	0.961575
cg14913969	0.0265894	0.00842188	0.00193086	0.961575
cg08593364	0.0166887	0.00528773	0.00193271	0.961575
cg22034269	0.00994939	0.00315268	0.0019344	0.961575
cg02804100	-0.0119622	0.00379063	0.00193517	0.961575
cg00047532	0.0103619	0.00328373	0.00193631	0.961575
cg07528614	0.0222032	0.00703603	0.00193807	0.961575
cg14596702	0.011387	0.00360906	0.00193901	0.961575
cg19649018	0.00819219	0.00259663	0.00194006	0.961575
cg24001719	0.0118782	0.00376498	0.00194014	0.961575
cg09948419	0.0166656	0.00528266	0.00194109	0.961575
cg25333460	0.00936292	0.00296801	0.00194208	0.961575
cg01332683	-0.00880212	0.00279045	0.0019436	0.961575
cg03189184	0.0181703	0.00576198	0.00194914	0.961575
cg12300724	0.0172818	0.00548138	0.00195328	0.961575
cg10818763	0.0112095	0.00355556	0.00195425	0.961575
cg09578086	-0.0143565	0.00455403	0.00195539	0.961575
cg18736676	0.0105321	0.00334094	0.00195577	0.961575
cg24172269	0.018145	0.00575593	0.00195587	0.961575
cg13952688	0.0112664	0.00357401	0.00195652	0.961575
cg01447427	-0.0153132	0.0048585	0.00196178	0.961575
cg06560026	0.016711	0.00530283	0.00196259	0.961575
cg08382705	0.0195134	0.00619226	0.00196315	0.961575
cg08870143	0.0236308	0.0075002	0.0019667	0.961575
cg03149770	0.0202274	0.00642041	0.00196799	0.961575
cg16450821	-0.00817251	0.00259444	0.001971	0.961575
cg15571353	0.0141037	0.00447702	0.00197192	0.961575
cg16411857	0.0175428	0.00557023	0.00197496	0.961575
cg16093296	0.012976	0.00412099	0.001979	0.961575
cg04998327	0.00977264	0.0031038	0.00197989	0.961575
cg11754095	0.0155604	0.00494146	0.00198006	0.961575
cg02418793	0.010369	0.00329345	0.00198147	0.961575
cg01370449	0.024856	0.00789532	0.00198249	0.961575
cg09742952	-0.0159052	0.00505354	0.00198794	0.961575
cg16466899	-0.0149561	0.00475215	0.00198859	0.961575
cg00152543	0.00913933	0.00290394	0.00198876	0.961575
cg27389290	-0.0140664	0.00446971	0.00198975	0.961575
cg18745131	0.0116422	0.00369944	0.00199004	0.961575
cg08225529	0.0138024	0.00438596	0.00199036	0.961575
cg02871887	0.0104794	0.00333055	0.00199356	0.961575
cg13571599	-0.0108457	0.00344694	0.00199357	0.961575
cg12109743	-0.00701027	0.00222851	0.00199829	0.961575
cg11803843	-0.00977365	0.00310719	0.00199968	0.961575
cg17453671	0.0104698	0.00332863	0.00200056	0.961575
cg24436715	0.0176214	0.00560323	0.00200378	0.961575
cg08952239	-0.0116394	0.0037018	0.00201001	0.961575
cg26953453	-0.0205897	0.00654912	0.00201006	0.961575
cg06556929	0.0129444	0.00411754	0.00201105	0.961575
cg18219490	-0.00846547	0.00269308	0.00201311	0.961575
cg01287820	0.00932803	0.00296811	0.00201738	0.961575
cg18405260	0.0120851	0.00384571	0.00201901	0.961575
cg03808580	-0.0166014	0.00528393	0.00202313	0.961575
cg06172942	-0.0111797	0.00355862	0.00202488	0.961575
cg07703130	-0.0114659	0.00365042	0.00202885	0.961575
cg20367218	0.0121709	0.00387553	0.00203229	0.961575
cg16392865	0.0131362	0.00418293	0.00203246	0.961575
cg02949258	0.0163181	0.00519637	0.00203334	0.961575
cg02778237	0.0240975	0.00767561	0.00203857	0.961575
cg04221388	0.0114004	0.00363138	0.00203906	0.961575
cg11061975	0.011563	0.00368342	0.00204036	0.961575
cg19115882	0.0143007	0.00455578	0.00204162	0.961575
cg08574558	-0.0127989	0.00407787	0.00204418	0.961575
cg15587041	-0.0136152	0.00433807	0.00204478	0.961575
cg12591404	-0.00999875	0.00318598	0.00204593	0.961575
cg16441550	0.00817044	0.00260365	0.00204786	0.961575
cg18269801	0.01626	0.00517984	0.00204859	0.961575
cg02956274	-0.0231921	0.00739101	0.00204912	0.961575
cg22796572	-0.013766	0.00438739	0.00205069	0.961575
cg00209398	-0.0266853	0.00850622	0.00205388	0.961575
cg09505136	0.00819786	0.00261292	0.00205447	0.961575
cg13325489	0.0187982	0.0059909	0.00205463	0.961575
cg20798152	0.0144357	0.00460264	0.00205878	0.961575
cg22361181	0.00807707	0.00257559	0.0020614	0.961575
cg13714844	-0.0141339	0.00450701	0.00206162	0.961575
cg13225750	0.0111872	0.00356656	0.00206178	0.961575
cg11848740	0.0199143	0.00635087	0.00206352	0.961575
cg10499378	0.00968315	0.0030881	0.00206384	0.961575
cg13395133	0.0178301	0.00568671	0.00206542	0.961575
cg03193489	-0.0099387	0.0031701	0.00206717	0.961575
cg23830037	0.00770992	0.0024597	0.00207141	0.961575
cg05152459	0.0301406	0.00961582	0.00207146	0.961575
cg01047045	0.0100733	0.00321377	0.00207203	0.961575
cg26196406	0.0152678	0.00487448	0.00208668	0.961575
cg11165465	0.0112617	0.00359585	0.00208892	0.961575
cg26611367	0.0124106	0.00396272	0.00208909	0.961575
cg10040355	-0.0225685	0.00720629	0.00208941	0.961575
cg15474831	0.0111864	0.00357206	0.0020903	0.961575
cg03719978	-0.0120253	0.00384017	0.00209161	0.961575
cg27528247	0.0137773	0.0044002	0.0020943	0.961575
cg02585699	-0.0118073	0.00377154	0.00209708	0.961575
cg15244786	0.027624	0.00882449	0.00209881	0.961575
cg15100209	0.00753199	0.00240616	0.0020994	0.961575
cg09571950	0.019587	0.00625808	0.0021047	0.961575
cg07289335	-0.0100476	0.00321081	0.00210596	0.961575
cg12151124	0.0231339	0.00739271	0.0021061	0.961575
cg27442164	0.0104106	0.00332704	0.00210748	0.961575
cg07370464	0.0119653	0.00382406	0.00210838	0.961575
cg08852149	0.015416	0.00492712	0.00210933	0.961575
cg10108591	-0.0134027	0.00428401	0.00211117	0.961575
cg12210527	0.0191391	0.00611847	0.00211424	0.961575
cg06648277	0.0298525	0.00954504	0.0021179	0.961575
cg20187825	0.0144059	0.00460643	0.00211921	0.961575
cg01953087	0.011164	0.00356948	0.00211989	0.961575
cg07857181	0.00930983	0.00297765	0.00212449	0.961575
cg05335944	0.0224151	0.00717028	0.00212762	0.961575
cg25575835	-0.0114842	0.00367394	0.0021293	0.961575
cg20978010	0.0143873	0.00460301	0.00213089	0.961575
cg06842989	0.014561	0.0046581	0.00213112	0.961575
cg13912196	0.0132689	0.00424539	0.0021318	0.961575
cg17609887	0.0132544	0.00424064	0.00213383	0.961575
cg05177685	-0.0110779	0.00354474	0.00213406	0.961575
cg06900782	0.0285215	0.00912552	0.00213452	0.961575
cg00687135	0.0156531	0.0050089	0.00213479	0.961575
cg23467281	0.0241576	0.00772638	0.00213691	0.961575
cg03763624	0.0236202	0.00755857	0.00213795	0.961575
cg00204501	0.0246961	0.00790502	0.0021413	0.961575
cg13398346	0.010784	0.00345296	0.00214796	0.961575
cg26235710	0.0161996	0.00518738	0.00214953	0.961575
cg22911477	0.00913506	0.0029256	0.00215254	0.961575
cg06686789	-0.0113696	0.00364134	0.00215316	0.961575
cg10018458	-0.0203608	0.00652097	0.0021532	0.961575
cg08845291	-0.0134193	0.00429783	0.00215325	0.961575
cg03864215	0.0140951	0.00451426	0.00215328	0.961575
cg12672050	-0.0115617	0.00370349	0.00215668	0.961575
cg14004833	0.0124301	0.00398174	0.00215716	0.961575
cg03362871	0.0101606	0.00325573	0.00216366	0.961575
cg22046408	0.0245825	0.00787733	0.00216487	0.961575
cg02248486	0.0287719	0.00922084	0.00216731	0.961575
cg27450971	0.0288515	0.00924775	0.00217306	0.961575
cg20330315	0.0189748	0.00608301	0.00217419	0.961575
cg25153266	-0.0291024	0.00932982	0.00217439	0.961575
cg26380350	0.0100163	0.00321126	0.0021755	0.961575
cg24090529	-0.0117977	0.00378282	0.00217808	0.961575
cg00996258	0.00943641	0.00302559	0.00217985	0.961575
cg08548284	0.0169376	0.0054322	0.00218336	0.961575
cg21728447	0.0133073	0.00426839	0.00218578	0.961575
cg19695867	-0.014143	0.00453632	0.00218781	0.961575
cg13968182	0.0104977	0.00336776	0.00218936	0.961575
cg08508335	-0.0197207	0.00632665	0.00218973	0.961575
cg07105412	0.0132498	0.00425082	0.00219019	0.961575
cg16734817	0.0205981	0.00660769	0.00219077	0.961575
cg18166990	0.0103852	0.00333187	0.00219077	0.961575
cg07272042	0.0152863	0.00490449	0.00219172	0.961575
cg18399427	0.0115388	0.00370231	0.0021952	0.961575
cg13400591	0.010556	0.00338784	0.00219838	0.961575
cg18064468	-0.00975203	0.0031295	0.00219865	0.961575
cg13208609	0.010558	0.00338872	0.00219973	0.961575
cg04136113	-0.00798912	0.00256562	0.0022119	0.961575
cg08382774	0.0329405	0.0105786	0.00221204	0.961575
cg07903246	-0.0176566	0.00567028	0.00221213	0.961575
cg14246142	0.0103385	0.00332054	0.00221482	0.961575
cg22430565	0.00905566	0.00290866	0.00221588	0.961575
cg15179955	0.0136382	0.00438023	0.00221688	0.961575
cg07444414	0.0141691	0.00455182	0.00221937	0.961575
cg09711113	0.0201377	0.00647016	0.0022226	0.961575
cg22185558	-0.023404	0.00752024	0.0022244	0.961575
cg07544875	0.00976027	0.00313635	0.00222548	0.961575
cg18024037	-0.00939572	0.00301913	0.00222755	0.961575
cg14439529	0.0108363	0.00348266	0.00222899	0.961575
cg10272176	-0.0344969	0.0110878	0.00223075	0.961575
cg17228335	0.015162	0.00487387	0.0022333	0.961575
cg18863105	0.00929751	0.00298887	0.00223452	0.961575
cg15402529	-0.0184372	0.00592795	0.00223804	0.961575
cg11121935	0.0105862	0.00340383	0.00223902	0.961575
cg04194852	0.0178098	0.00572825	0.0022459	0.961575
cg17873998	-0.0111408	0.00358349	0.00224724	0.961575
cg12298241	0.0128465	0.00413266	0.00225004	0.961575
cg10393033	0.0103371	0.00332567	0.00225186	0.961575
cg00134934	0.0238841	0.00768407	0.00225199	0.961575
cg25477576	-0.0214302	0.00689484	0.00225282	0.961575
cg22993937	-0.0131561	0.00423201	0.002254	0.961575
cg25457007	0.00935852	0.00301043	0.00225413	0.961575
cg27054014	0.00740306	0.00238199	0.00225434	0.961575
cg21951425	0.0128352	0.00413028	0.00225677	0.961575
cg11747466	-0.0112491	0.00361993	0.0022572	0.961575
cg00954633	0.0141451	0.00455212	0.00225839	0.961575
cg11187204	-0.0123206	0.00396621	0.00226803	0.963086
cg15697822	-0.0175931	0.00566521	0.0022721	0.963086
cg20865656	-0.0146712	0.00472385	0.00227252	0.963086
cg00727310	0.0146658	0.00472294	0.00227377	0.963086
cg05767035	0.0181045	0.00583105	0.00227657	0.963086
cg05926784	0.0146425	0.0047174	0.00228315	0.963086
cg04406071	0.012683	0.00408696	0.00228784	0.963086
cg03268399	0.00879058	0.0028328	0.00228889	0.963086
cg13327664	0.00808365	0.00260574	0.00229534	0.963086
cg16233797	-0.0159677	0.00514775	0.00229803	0.963086
cg25223634	-0.0144764	0.00466707	0.00229847	0.963086
cg25980392	0.0100562	0.00324215	0.00229943	0.963086
cg11217367	-0.0151405	0.00488051	0.00230072	0.963086
cg16116512	0.0302379	0.00975032	0.00230289	0.963086
cg11083157	-0.0250284	0.00807067	0.00230333	0.963086
cg03730958	0.0144264	0.00465197	0.00230351	0.963086
cg25824217	0.0154133	0.00497033	0.00230406	0.963086
cg21841239	0.0089676	0.00289227	0.00230781	0.963086
cg10906415	-0.00987909	0.00318729	0.00231528	0.963086
cg15454357	-0.0136833	0.00441479	0.00231601	0.963086
cg13178487	0.0138831	0.00447912	0.00232342	0.963086
cg13084335	0.0197917	0.00638822	0.00232533	0.963086
cg04774711	-0.0175602	0.0056687	0.00232836	0.963086
cg27125439	0.0152822	0.00493504	0.00233626	0.963086
cg01918222	-0.013997	0.00451242	0.00233876	0.963086
cg15090005	0.0156321	0.00504903	0.0023408	0.963086
cg07139162	-0.0146038	0.00471698	0.00234122	0.963086
cg22036003	0.0148664	0.00480188	0.0023416	0.963086
cg20712489	0.0143371	0.0046318	0.00234608	0.963086
cg02184147	0.0213461	0.00689657	0.00234744	0.963086
cg22531018	0.0086078	0.00278113	0.00234815	0.963086
cg11388507	-0.0126	0.00407137	0.00235041	0.963086
cg03582736	0.013564	0.00438315	0.00235185	0.963086
cg23931150	-0.0108986	0.00352189	0.00235211	0.963086
cg14377791	0.0118403	0.00382704	0.00235719	0.963086
cg08526074	0.0238862	0.00771996	0.00235825	0.963086
cg12427444	0.0110851	0.00358347	0.00236077	0.963086
cg01067062	0.0109191	0.00352984	0.00236089	0.963086
cg20984188	-0.0123092	0.00397944	0.00236215	0.963086
cg08014272	-0.0105349	0.00340632	0.00236546	0.963086
cg08878967	0.0133477	0.00431626	0.00236794	0.963086
cg07814776	0.0154717	0.0050039	0.0023716	0.963086
cg12487655	-0.0118273	0.00382539	0.00237268	0.963086
cg06193393	-0.00732928	0.00237107	0.00237771	0.963086
cg03815621	-0.0122675	0.00397014	0.00238655	0.963086
cg12195369	0.0404832	0.0131057	0.00239394	0.963086
cg06616093	0.00819058	0.00265193	0.00239725	0.963086
cg09301200	0.0194367	0.00629307	0.00239952	0.963086
cg05219829	0.00912783	0.00295676	0.00240816	0.963086
cg14897025	-0.0111684	0.00361786	0.00240865	0.963086
cg16613990	0.0110833	0.00359065	0.00241117	0.963086
cg13454542	-0.0101483	0.00328786	0.00241211	0.963086
cg11152364	0.0130629	0.00423237	0.00241329	0.963086
cg07706279	0.0119924	0.00388597	0.00241587	0.963086
cg20594286	0.0237086	0.00768255	0.00241628	0.963086
cg09070944	0.00958017	0.00310465	0.00241843	0.963086
cg24261808	0.0159837	0.00517998	0.00241908	0.963086
cg10250177	-0.015622	0.00506265	0.00242135	0.963086
cg23434428	-0.0117542	0.00380971	0.00242161	0.963086
cg15720675	0.0123084	0.00398986	0.00242477	0.963086
cg23804750	0.00956464	0.0031012	0.00243052	0.963086
cg05054115	-0.0301706	0.00978254	0.0024336	0.963086
cg07424616	-0.0116128	0.00376553	0.00243488	0.963086
cg20172737	0.0174223	0.00565077	0.00243815	0.963086
cg13056510	0.0190576	0.00618288	0.00244484	0.963086
cg19333100	-0.00991596	0.00321736	0.00244718	0.963086
cg24901637	-0.0112698	0.00365688	0.00244874	0.963086
cg16903225	0.0124783	0.0040491	0.00244925	0.963086
cg11688553	-0.0101312	0.00328754	0.00244971	0.963086
cg08548315	0.0100293	0.00325471	0.00245141	0.963086
cg14601050	-0.0139231	0.00451752	0.00245264	0.963086
cg20786513	0.0151748	0.00492774	0.00246694	0.963086
cg13351406	0.0103398	0.00335798	0.00246911	0.963086
cg22834096	0.0148967	0.00483826	0.00247385	0.963086
cg17425351	0.0103002	0.00334587	0.00247736	0.963086
cg17765384	-0.00733763	0.00238402	0.00247965	0.963086
cg09522251	0.0118561	0.00385237	0.00248127	0.963086
cg24289821	0.012016	0.00390458	0.00248309	0.963086
cg20569070	0.0103139	0.00335264	0.00249117	0.963086
cg15155209	0.00856372	0.00278401	0.00249371	0.963086
cg02041593	0.0103483	0.00336436	0.00249518	0.963086
cg11105872	-0.0119146	0.00387419	0.00249887	0.963086
cg02126412	-0.0100734	0.00327561	0.00249968	0.963086
cg00251618	0.0146938	0.00477813	0.00250013	0.963086
cg08036514	0.0231342	0.007523	0.00250091	0.963086
cg05666074	-0.00835217	0.00271607	0.00250113	0.963086
cg01635742	0.0116179	0.00377878	0.00250582	0.963086
cg04907173	-0.0106537	0.00346551	0.00250817	0.963086
cg06419964	-0.0247454	0.00805035	0.00251115	0.963086
cg14243010	0.0132358	0.00430617	0.00251229	0.963086
cg26389871	0.0100944	0.00328428	0.00251329	0.963086
cg18193817	-0.0156772	0.00510091	0.00251453	0.963086
cg25443137	-0.00998952	0.00325054	0.00251621	0.963086
cg20198923	-0.0117496	0.00382369	0.00251901	0.963086
cg14183013	-0.0121576	0.00395654	0.00251944	0.963086
cg23210148	-0.00993747	0.00323408	0.0025198	0.963086
cg01459063	-0.0113788	0.00370327	0.00252058	0.963086
cg08876130	0.0161579	0.00525872	0.00252381	0.963086
cg02272150	0.010091	0.00328478	0.00252524	0.963086
cg15243542	-0.0130867	0.00426062	0.00252916	0.963086
cg25049295	-0.0089496	0.00291385	0.00253043	0.963086
cg27442805	-0.0161754	0.00526141	0.00253374	0.963086
cg02588809	-0.00992087	0.00323053	0.00253382	0.963086
cg18052042	0.0143455	0.00467146	0.00253457	0.963086
cg17943757	-0.00930101	0.00302853	0.00253542	0.963086
cg20475550	-0.0162256	0.00528551	0.00254306	0.963086
cg04975834	-0.010008	0.0032608	0.002548	0.963086
cg18254983	0.0282376	0.00920073	0.00254912	0.963086
cg09158638	0.0143751	0.00468344	0.00254978	0.963086
cg18671784	-0.0100822	0.00328548	0.00255189	0.963086
cg25088758	0.0200947	0.00654851	0.00255286	0.963086
cg08843031	-0.00869765	0.00283526	0.00256032	0.963086
cg12955111	0.0142749	0.00465354	0.00256134	0.963086
cg15752698	0.0284871	0.00928676	0.00256169	0.963086
cg08402652	0.0230814	0.0075247	0.00256513	0.963086
cg21666367	0.0269333	0.0087819	0.00256643	0.963086
cg01948229	0.0109831	0.00358123	0.00256696	0.963086
cg14652284	0.00891623	0.00290754	0.00256905	0.963086
cg20033401	-0.0114977	0.0037511	0.00258356	0.963086
cg06867285	0.0123324	0.00402416	0.00258519	0.963086
cg01255747	0.0197686	0.00645106	0.00258688	0.963086
cg18208742	0.0147422	0.00481131	0.00258938	0.963086
cg10438011	0.0165831	0.00541152	0.00258953	0.963086
cg20129827	0.0309157	0.0100906	0.00259168	0.963086
cg20791311	0.0126062	0.00411478	0.0025929	0.963086
cg10722226	0.0104039	0.00339656	0.00259759	0.963086
cg00336669	-0.0132584	0.00432852	0.00259797	0.963086
cg18930863	0.00786154	0.0025667	0.00259902	0.963086
cg09285672	0.0203294	0.00663764	0.00260033	0.963086
cg07135469	0.0143244	0.00467731	0.00260208	0.963086
cg13808325	0.0112301	0.00366786	0.00260832	0.963086
cg03436530	0.0276193	0.00902085	0.00260867	0.963086
cg04813159	-0.0115073	0.00375857	0.00260959	0.963086
cg19594892	0.0116589	0.00380816	0.00261009	0.963086
cg15009352	0.00933561	0.00304972	0.00261342	0.963086
cg26490951	0.0128302	0.00419143	0.0026141	0.963086
cg21651000	-0.0170006	0.00555442	0.00261675	0.963086
cg12416929	0.0101235	0.0033078	0.00261882	0.963086
cg04454506	0.0119653	0.00391012	0.00262201	0.963086
cg01939428	0.0229521	0.00750049	0.00262212	0.963086
cg12803321	-0.0175067	0.0057205	0.00262279	0.963086
cg05931586	0.0156075	0.00510224	0.00263136	0.963086
cg06282446	0.0319833	0.0104556	0.00263141	0.963086
cg10769649	-0.0114171	0.00373289	0.0026351	0.963086
cg18221121	0.0135582	0.00443355	0.0026386	0.963086
cg09906448	0.00780883	0.00255351	0.00263869	0.963086
cg26521092	-0.0106499	0.00348293	0.0026414	0.963086
cg21603806	-0.00752183	0.00246003	0.00264248	0.963086
cg23433008	-0.01927	0.00630231	0.00264251	0.963086
cg14225195	-0.0129657	0.00424056	0.00264306	0.963086
cg09189258	-0.0313499	0.010254	0.00264497	0.963086
cg02765179	0.0121814	0.00398449	0.00264591	0.963086
cg25795456	0.0159175	0.00520677	0.00264695	0.963086
cg07714534	-0.0104617	0.00342244	0.00264936	0.963086
cg25384423	0.00930987	0.00304567	0.00264961	0.963086
cg01590693	0.0162379	0.00531227	0.0026503	0.963086
cg01618829	-0.00801542	0.00262248	0.00265235	0.963086
cg03428614	0.013587	0.00444546	0.0026528	0.963086
cg18771173	0.0243376	0.00796333	0.00265423	0.963086
cg15870818	-0.0202077	0.00661275	0.00265699	0.963086
cg15677497	-0.00577008	0.00188826	0.00265786	0.963086
cg22088743	0.0107473	0.00351683	0.00265907	0.963086
cg05431334	-0.0105145	0.00344116	0.00266012	0.963086
cg25388738	-0.011599	0.00379641	0.00266223	0.963086
cg13380103	-0.00986872	0.00323019	0.002663	0.963086
cg16931825	0.0119788	0.00392177	0.00266891	0.963086
cg16400495	0.0274536	0.00898809	0.00266892	0.963086
cg12197457	-0.0215652	0.00706064	0.00267026	0.963086
cg15861189	-0.00988758	0.00323829	0.00267827	0.963086
cg25697881	0.012351	0.00404597	0.00268384	0.963086
cg22196946	0.0244576	0.0080138	0.00268995	0.963086
cg10596537	0.0234236	0.00767591	0.00269312	0.963086
cg13518625	0.0193251	0.0063335	0.00269576	0.963086
cg03267487	0.0119059	0.00390279	0.0027012	0.963086
cg15584531	0.00886131	0.00290455	0.00270221	0.963086
cg21659014	0.0113901	0.00373423	0.00270487	0.963086
cg23094903	0.0149761	0.00491002	0.00270537	0.963086
cg04747036	0.0144507	0.00473814	0.00270746	0.963086
cg13130031	0.0128927	0.00422762	0.00270942	0.963086
cg11834658	-0.0147866	0.00484814	0.00270977	0.963086
cg03366285	-0.010698	0.00350915	0.00271818	0.963086
cg26455413	-0.0149072	0.00488986	0.00271828	0.963086
cg13038241	0.0136178	0.00446763	0.00272255	0.963086
cg14875131	0.0337706	0.0110794	0.00272281	0.963086
cg22869726	0.0275021	0.00902385	0.00272587	0.963086
cg07562135	0.0284988	0.00935121	0.00272674	0.963086
cg11961138	-0.0133168	0.00436973	0.00272754	0.963086
cg13882377	0.014484	0.00475387	0.00273374	0.963086
cg00935967	0.0126747	0.00416101	0.00273984	0.963086
cg09167291	0.0113668	0.00373138	0.00274103	0.963086
cg03401357	0.0129697	0.00425827	0.00274537	0.963086
cg25835733	-0.0165004	0.00541853	0.00274747	0.963086
cg04712122	0.0214532	0.00704094	0.00275093	0.963086
cg24349610	-0.0243031	0.00798216	0.00275189	0.963086
cg23598542	0.0135754	0.00445876	0.00275194	0.963086
cg22396632	-0.0139214	0.00457273	0.00275401	0.963086
cg08861722	0.0153055	0.00502705	0.00275518	0.963086
cg25183958	-0.0158727	0.00521416	0.00275641	0.963086
cg07802534	-0.00909113	0.00298644	0.00275652	0.963086
cg01576146	-0.0105555	0.0034678	0.00276184	0.963086
cg22953731	-0.0188689	0.00620041	0.00276488	0.963086
cg20656587	-0.0193019	0.00634308	0.0027664	0.963086
cg00073837	0.0151781	0.00498804	0.00276714	0.963086
cg19007988	0.0154699	0.00508415	0.00276837	0.963086
cg05339695	0.0192655	0.0063315	0.00277108	0.963086
cg13606434	0.0245631	0.0080729	0.00277218	0.963086
cg15013526	0.0102701	0.00337576	0.00277223	0.963086
cg02599626	-0.00877039	0.0028828	0.00277225	0.963086
cg07211739	0.00977804	0.00321413	0.00277319	0.963086
cg10418162	0.0111969	0.00368051	0.0027732	0.963086
cg15540723	0.0171936	0.00565416	0.00278479	0.963086
cg09546889	0.0173013	0.00569006	0.00278701	0.963086
cg17451419	0.0136202	0.00447951	0.00278757	0.963086
cg03024503	-0.00859358	0.00282635	0.00278786	0.963086
cg26676090	0.0132101	0.00434517	0.00279076	0.963086
cg02044051	0.00805004	0.00264794	0.00279143	0.963086
cg21223983	-0.0179138	0.00589076	0.00279279	0.963086
cg27078652	0.0162993	0.00536222	0.00279546	0.963086
cg21520826	0.0133895	0.00440505	0.0027961	0.963086
cg22918553	0.011776	0.00387478	0.0027998	0.963086
cg06343774	-0.0132294	0.00435336	0.00280198	0.963086
cg21208744	-0.00870863	0.00286628	0.00280718	0.963086
cg06379876	-0.00748986	0.00246539	0.00280987	0.963086
cg13604553	-0.0252926	0.00832554	0.00281025	0.963086
cg06827850	-0.0148138	0.00487627	0.00281054	0.963086
cg06208727	-0.0109679	0.0036104	0.00281104	0.963086
cg03529189	-0.018846	0.00620398	0.00281233	0.963086
cg06139438	0.00938143	0.00308832	0.00281243	0.963086
cg21174911	-0.0108539	0.00357349	0.00281568	0.963086
cg26754560	0.0104028	0.00342528	0.00281801	0.963086
cg07145930	-0.0168092	0.00553574	0.00282325	0.963086
cg05938705	0.0216727	0.0071371	0.00282502	0.963086
cg12764051	-0.0118376	0.00389878	0.00282534	0.963086
cg13824859	0.00829562	0.00273243	0.00282762	0.963086
cg26586164	-0.00718892	0.00236796	0.00282822	0.963086
cg20327686	0.012184	0.00401342	0.00282923	0.963086
cg01773692	-0.00833898	0.00274712	0.00283157	0.963086
cg18262615	0.0100651	0.00331584	0.00283219	0.963086
cg02342362	-0.0105921	0.00348953	0.00283296	0.963086
cg06208665	-0.0180231	0.0059382	0.00283528	0.963086
cg02396891	0.012603	0.00415278	0.00283774	0.963086
cg25795398	0.0145688	0.00480062	0.00283838	0.963086
cg04265961	-0.0208014	0.00685426	0.00284099	0.963086
cg25566352	0.0150028	0.00494503	0.002846	0.963086
cg22725830	0.0139469	0.00459759	0.00284949	0.963086
cg14488472	0.0137313	0.0045271	0.00285292	0.963086
cg21395152	0.0132402	0.00436372	0.00285304	0.963086
cg24836103	0.0170275	0.00561445	0.0028559	0.963086
cg10362172	-0.013004	0.00428824	0.00285863	0.963086
cg17377658	0.0118924	0.0039218	0.00285966	0.963086
cg09312135	0.0151539	0.00499747	0.0028601	0.963086
cg00473929	0.0182339	0.00601392	0.00286349	0.963086
cg06500852	-0.00944859	0.0031165	0.00286486	0.963086
cg16765387	-0.00913518	0.00301316	0.00286511	0.963086
cg16384136	-0.0346739	0.0114373	0.00286607	0.963086
cg21478597	-0.0100773	0.0033242	0.00286756	0.963086
cg17129645	0.0207301	0.00683723	0.00286963	0.963086
cg25866143	0.0238516	0.00786871	0.00287023	0.963086
cg22825979	0.0113118	0.00373255	0.00287574	0.963086
cg01043076	0.00984719	0.0032503	0.00288432	0.963086
cg01204060	0.012281	0.00405461	0.00289085	0.963086
cg07129647	0.0135337	0.00446825	0.00289113	0.963086
cg16109012	0.01593	0.00525964	0.00289229	0.963086
cg21407196	0.0134046	0.00442613	0.00289435	0.963086
cg25195987	-0.0126523	0.00417792	0.00289554	0.963086
cg18370102	0.0121017	0.00399614	0.00289589	0.963086
cg05591605	0.00980611	0.00323835	0.00290093	0.963086
cg16650292	0.0109059	0.00360208	0.00290204	0.963086
cg09319617	-0.0147174	0.00486124	0.00290341	0.963086
cg09479694	-0.0209832	0.00693037	0.00290452	0.963086
cg27252164	0.0165728	0.00547379	0.00290506	0.963086
cg18147485	0.0344157	0.0113706	0.00291034	0.963086
cg01011898	0.0169266	0.00559278	0.00291245	0.963086
cg12595742	0.0307085	0.010147	0.00291372	0.963086
cg04724489	0.00742252	0.00245271	0.00291479	0.963086
cg12128839	0.0333322	0.0110145	0.00291511	0.963086
cg03069098	-0.0107571	0.00355545	0.00292137	0.963086
cg11645724	-0.00794131	0.00262504	0.00292417	0.963086
cg06866208	0.00772144	0.00255244	0.002925	0.963086
cg13321746	0.00967323	0.00319779	0.00292634	0.963086
cg04886221	-0.0103848	0.00343302	0.00292648	0.963086
cg19698200	0.0131298	0.00434004	0.00292665	0.963086
cg02077165	-0.00958124	0.00316772	0.00292937	0.963086
cg17385248	0.0200936	0.00664408	0.00293259	0.963086
cg20515206	0.0100412	0.00332057	0.00293597	0.963086
cg10559633	0.0120672	0.00399059	0.00293604	0.963086
cg04329478	0.019653	0.00650023	0.0029405	0.963086
cg00992090	0.00813082	0.00268929	0.00294068	0.963086
cg13930105	0.0162842	0.00538614	0.00294116	0.963086
cg13734710	-0.0246958	0.00816861	0.00294209	0.963086
cg19416795	-0.0108437	0.00358723	0.0029456	0.963086
cg18764192	-0.0128751	0.00425928	0.00294602	0.963086
cg21629528	0.00958222	0.00317016	0.00294781	0.963086
cg14079131	0.030611	0.0101271	0.00295057	0.963086
cg03407547	-0.014653	0.0048484	0.00295148	0.963086
cg07871472	0.00952493	0.00315198	0.00295462	0.963086
cg26652809	0.0131752	0.0043601	0.00295575	0.963086
cg21718267	0.0221012	0.00731505	0.00295981	0.963086
cg23051792	0.0258226	0.00854694	0.00296028	0.963086
cg17118262	-0.0128344	0.00424852	0.00296353	0.963086
cg26348803	-0.011055	0.00365956	0.00296408	0.963086
cg23689080	0.00705317	0.00233534	0.00297033	0.963086
cg10810649	0.0120926	0.00400422	0.00297226	0.963086
cg19862918	-0.00906616	0.00300221	0.00297358	0.963086
cg25281584	0.0161055	0.00533388	0.00297688	0.963086
cg01954567	0.0108978	0.00360919	0.00297711	0.963086
cg01142475	-0.0263134	0.00871472	0.0029774	0.963086
cg21653581	0.011382	0.00376983	0.0029791	0.963086
cg26739510	0.0153855	0.0050962	0.00298114	0.963086
cg20844545	0.0145634	0.00482461	0.0029854	0.963086
cg15674175	0.0120853	0.0040038	0.00298627	0.963086
cg07643061	0.0101477	0.00336197	0.00298712	0.963086
cg13475860	0.0109237	0.00361966	0.00299171	0.963086
cg18768260	0.00919148	0.00304593	0.00299401	0.963086
cg18894440	0.02294	0.00760312	0.00299816	0.963086
cg10364905	0.00954055	0.00316215	0.00299884	0.963086
cg04256516	0.0138181	0.00458077	0.0030041	0.963086
cg15852553	-0.0174327	0.00578011	0.00300934	0.963086
cg18251222	0.0251261	0.00832832	0.0030099	0.963086
cg25809841	0.015017	0.00497963	0.00301205	0.963086
cg22544971	0.0159715	0.00529641	0.00301364	0.963086
cg17664443	-0.0198958	0.00659788	0.00301716	0.963086
cg00108277	0.00975398	0.003235	0.00301731	0.963086
cg01737010	0.016186	0.00536839	0.00301814	0.963086
cg08125824	0.0199659	0.00662245	0.00301965	0.963086
cg02917772	-0.00763189	0.00253124	0.003021	0.963086
cg07559336	-0.01217	0.00403691	0.00302145	0.963086
cg26258944	-0.0137323	0.00455524	0.00302209	0.963086
cg00539300	0.0189534	0.00628777	0.00302796	0.963086
cg16656493	0.0111131	0.0036872	0.00302829	0.963086
cg09993021	0.014775	0.00490245	0.0030299	0.963086
cg25639082	0.0087709	0.00291078	0.00303507	0.963086
cg20388062	0.015559	0.00516374	0.00303611	0.963086
cg03389944	0.0104883	0.00348054	0.00303668	0.963086
cg21618455	-0.0122149	0.00405487	0.00304298	0.963086
cg06057576	0.00829295	0.00275392	0.0030532	0.963086
cg24575234	0.0127739	0.00424217	0.00305476	0.963086
cg04220541	-0.030324	0.0100707	0.00305522	0.963086
cg11391637	-0.0263786	0.00876066	0.00305598	0.963086
cg16810449	0.013784	0.00457795	0.0030568	0.963086
cg18278899	-0.0111814	0.00371326	0.0030575	0.963086
cg07959896	-0.00711005	0.00236176	0.00306112	0.963086
cg26270038	0.00782208	0.00259831	0.00306149	0.963086
cg21853948	-0.00784894	0.00260744	0.00306375	0.963086
cg19367918	-0.0136071	0.00451958	0.00306556	0.963086
cg23649004	0.016607	0.00551744	0.00306654	0.963086
cg03862380	0.0152506	0.00506845	0.00307597	0.963086
cg24452282	0.0100157	0.00332891	0.00307814	0.963086
ch.7.2377667F	-0.0237005	0.00787784	0.00308005	0.963086
cg27609217	-0.0184374	0.00612803	0.00308133	0.963086
cg18918321	-0.0118159	0.00392825	0.00308567	0.963086
cg22065500	-0.00725863	0.00241331	0.0030873	0.963086
cg04520084	-0.0101449	0.00337318	0.00308933	0.963086
cg04874795	0.0123766	0.00411555	0.00309188	0.963086
cg16570634	0.010902	0.00362524	0.00309194	0.963086
cg03599891	-0.0107171	0.00356387	0.00309303	0.963086
cg00234370	-0.0151398	0.00503416	0.00309378	0.963086
cg06947852	0.0124626	0.00414444	0.00309394	0.963086
cg16560774	0.0287559	0.00956286	0.00309405	0.963086
cg25274975	-0.0123035	0.00409139	0.00309604	0.963086
cg01164291	0.00835668	0.00277923	0.00309608	0.963086
cg13442960	0.0212454	0.00706606	0.00309742	0.963086
cg04172851	0.015222	0.00506333	0.00310091	0.963086
cg09003539	-0.00946654	0.00314888	0.00310095	0.963086
cg10862939	0.00923763	0.00307338	0.00310702	0.963086
cg25538883	0.0104027	0.00346116	0.00310852	0.963086
cg00714115	0.0324417	0.0107948	0.00311084	0.963086
cg15174248	0.0148223	0.00493219	0.0031117	0.963086
cg27054424	0.0178264	0.00593216	0.00311328	0.963086
cg09898138	0.01248	0.0041535	0.00311971	0.963086
cg24214386	-0.00911364	0.00303363	0.00312138	0.963086
cg03965198	0.00863688	0.00287494	0.00312151	0.963086
cg27384070	0.0144374	0.00480689	0.00312839	0.963086
cg08802409	0.00787877	0.00262323	0.00312856	0.963086
cg19670693	-0.0250954	0.00835568	0.00312918	0.963086
cg23111488	-0.0200072	0.00666174	0.00313013	0.963086
cg03535066	-0.00940825	0.00313267	0.00313049	0.963086
cg00400041	0.00936693	0.00311894	0.00313071	0.963086
cg17152789	0.0140195	0.00466766	0.00313091	0.963086
cg27189973	-0.0101387	0.00337598	0.00313115	0.963086
cg09247346	0.014965	0.00498357	0.00313427	0.963086
cg03396324	-0.00852528	0.00283914	0.00313534	0.963086
cg03010907	0.0106612	0.00355078	0.00313784	0.963086
cg19564098	0.019278	0.00642064	0.0031379	0.963086
cg19262476	0.0102269	0.0034062	0.00313845	0.963086
cg03476722	0.00830164	0.00276504	0.00313931	0.963086
cg06592829	0.0191743	0.0063865	0.00313969	0.963086
cg25310097	0.0150719	0.00502037	0.00314127	0.963086
cg00371368	0.0244905	0.00815778	0.0031418	0.963086
cg23431892	0.015815	0.00526745	0.00314202	0.963086
cg04892643	0.00985631	0.00328387	0.00314832	0.963086
cg05822532	0.016989	0.00565919	0.00314911	0.963086
cg05670348	0.0173536	0.00578202	0.0031496	0.963086
cg01157467	0.0107436	0.00357991	0.00315168	0.963086
cg11136654	0.024476	0.00815596	0.00315259	0.963086
cg19885388	0.0102079	0.00340356	0.00317025	0.963086
cg15877785	-0.0151172	0.00504065	0.00317144	0.963086
cg08270205	0.00911387	0.00303893	0.0031717	0.963086
cg06303574	0.0145484	0.00485137	0.00317385	0.963086
cg25344376	0.0114696	0.00382502	0.00317615	0.963086
cg24983383	0.0228145	0.00760853	0.00317661	0.963086
cg13496915	0.0114407	0.00381563	0.00317821	0.963086
cg09686317	0.0380698	0.0126977	0.00318026	0.963086
cg01049121	0.0151315	0.00504828	0.0031883	0.963086
cg00753748	0.00958636	0.00319878	0.00319294	0.963086
cg26233914	-0.0126999	0.00423855	0.00319873	0.963086
cg26159368	-0.0195537	0.00652608	0.00319924	0.963086
cg26569800	0.0147214	0.0049138	0.00320233	0.963086
cg05494439	-0.0108496	0.00362156	0.00320321	0.963086
cg08832136	0.00891559	0.00297602	0.00320355	0.963086
cg13235992	-0.00856338	0.00285865	0.00320564	0.963086
cg09065658	0.00862663	0.00287988	0.00320674	0.963086
cg01959640	0.00944474	0.00315303	0.00320715	0.963086
cg20479774	0.0305761	0.010208	0.00320852	0.963086
cg24492749	-0.0116743	0.00389761	0.00320899	0.963086
cg25831712	-0.00792286	0.00264534	0.0032113	0.963086
cg20866694	0.0297568	0.00993684	0.00321565	0.963086
cg11702145	0.0182904	0.00610785	0.00321899	0.963086
cg12787209	-0.00949732	0.00317191	0.00321954	0.963086
cg18047172	-0.00976422	0.00326152	0.00322386	0.963086
cg22007633	-0.0162503	0.00542804	0.00322711	0.963086
cg23615704	-0.00687932	0.0022983	0.00322922	0.963086
cg23089825	0.0165218	0.00551744	0.00323018	0.963086
cg22512573	-0.0305224	0.0101977	0.00323093	0.963086
cg12835845	0.0178567	0.00596725	0.00323692	0.963086
cg19092167	0.0145311	0.00485597	0.00323733	0.963086
cg27530093	-0.00944174	0.00315527	0.00323778	0.963086
cg23155805	0.0177038	0.00591638	0.00323816	0.963086
cg11635976	0.0082742	0.00276514	0.00323818	0.963086
cg03326943	-0.00793261	0.00265099	0.00323827	0.963086
cg12726927	0.0124746	0.00416947	0.00324259	0.963086
cg11558591	0.0172278	0.00575702	0.00324319	0.963086
cg06793562	-0.0164802	0.00550847	0.00324363	0.963086
cg23527624	0.0131795	0.00440533	0.00324442	0.963086
cg07453451	-0.0129152	0.00431727	0.00324635	0.963086
cg06098693	-0.0172617	0.00577051	0.00324789	0.963086
cg00488740	-0.014692	0.00491158	0.00324852	0.963086
cg13899718	0.0239285	0.0079987	0.0032492	0.963086
cg08072539	0.0130159	0.00435342	0.00326333	0.963086
cg14290127	-0.011095	0.00371094	0.00326333	0.963086
cg16345720	0.0158652	0.00530643	0.00326348	0.963086
cg23515853	0.0146714	0.00490705	0.00326625	0.963086
cg09555706	0.0124156	0.00415339	0.00326898	0.963086
cg04565274	-0.0143863	0.00481294	0.00327064	0.963086
cg25035631	0.0338035	0.0113095	0.0032722	0.963086
cg26526853	0.016774	0.00561224	0.00327347	0.963086
cg06702216	-0.00929542	0.0031106	0.00327862	0.963086
cg02002664	0.0112058	0.00375046	0.00328314	0.963086
cg24282479	0.0111532	0.00373336	0.0032873	0.963086
cg02016723	0.00808551	0.0027068	0.00329079	0.963086
cg21466874	0.0138374	0.00463202	0.00329175	0.963086
cg09534232	0.0102979	0.00344759	0.00329193	0.963086
cg14470851	-0.0116765	0.00390975	0.00329697	0.963086
cg21913681	0.0195449	0.00654451	0.00329747	0.963086
cg01547733	0.0116403	0.00389734	0.00329807	0.963086
cg12719836	-0.00943983	0.00316113	0.0032998	0.963086
cg03071793	-0.0124464	0.00416723	0.00330476	0.963086
cg19362328	0.0201652	0.00675313	0.00330486	0.963086
cg15811235	0.0105076	0.00351943	0.00330605	0.963086
cg04636251	0.0124378	0.00416608	0.00330725	0.963086
cg27619481	0.0108759	0.00364315	0.00330925	0.963086
cg12034943	-0.0110735	0.00370939	0.00330948	0.963086
cg27015047	0.0171188	0.00573463	0.00331063	0.963086
cg19637330	0.0360913	0.0120838	0.00331138	0.963086
cg26541415	-0.00876921	0.00293796	0.00331432	0.963086
cg19674350	-0.0132953	0.00445451	0.00331551	0.963086
cg19880947	-0.0110496	0.00370221	0.00331653	0.963086
cg21579399	0.0105827	0.00354598	0.00331801	0.963086
cg17360338	-0.012675	0.00424707	0.00331838	0.963086
cg02898019	0.0153168	0.00513198	0.00331987	0.963086
cg16489360	0.0146297	0.00490244	0.0033207	0.963086
cg20673506	-0.00727572	0.00243805	0.00332343	0.963086
cg05880944	-0.00676572	0.00226755	0.0033254	0.963086
cg24112882	0.0166059	0.00556584	0.00332725	0.963086
cg03585013	-0.0129894	0.00435472	0.00333445	0.963086
cg09173562	-0.0108466	0.00363642	0.00333839	0.963086
cg09390186	0.0159561	0.00534943	0.00333853	0.963086
cg18395558	0.0137946	0.00462537	0.00333922	0.963086
cg22510074	0.00839096	0.00281371	0.00334128	0.963086
cg10424681	-0.0150142	0.0050351	0.00334392	0.963086
cg11183415	0.0119064	0.00399302	0.00334509	0.963086
cg03113878	0.0106791	0.00358156	0.00334609	0.963086
cg07782603	0.0167505	0.00561808	0.00334788	0.963086
cg27362222	-0.0336143	0.011273	0.0033479	0.963086
cg05791153	-0.0231488	0.00776467	0.00335363	0.963086
cg04987122	-0.0157771	0.00529285	0.00335513	0.963086
cg15457058	0.0213174	0.00715279	0.00336071	0.963086
cg11885419	-0.0140318	0.0047085	0.0033626	0.963086
cg16837680	0.0136277	0.00457162	0.00336427	0.963086
cg26849909	0.00869737	0.00291881	0.00336608	0.963086
cg01022012	0.013112	0.00440112	0.00337158	0.963086
cg00322319	-0.0298207	0.0100095	0.00337171	0.963086
cg27432847	-0.0153819	0.00516344	0.00337407	0.963086
cg17202724	-0.0110861	0.00372151	0.00337494	0.963086
cg17113883	0.0146359	0.004914	0.00338014	0.963086
cg09950370	0.010578	0.00355164	0.00338107	0.963086
cg13343565	0.0141732	0.00475885	0.00338141	0.963086
cg09856068	0.0292488	0.00982103	0.00338594	0.963086
cg07734161	-0.0102558	0.00344429	0.00338835	0.963086
cg19632842	0.00734803	0.0024675	0.00338859	0.963086
cg20913137	0.0125409	0.00421261	0.00339486	0.963086
cg16332365	0.00896262	0.00301072	0.00339594	0.963086
cg26023912	0.0233664	0.00784959	0.00339737	0.963086
cg06976598	-0.0147231	0.00494611	0.00339801	0.963086
cg01994014	0.0254473	0.00854898	0.00339858	0.963086
cg14994447	0.00944023	0.0031716	0.00340022	0.963086
cg20432181	-0.0160213	0.00538322	0.00340369	0.963086
cg01818016	0.00823757	0.00276787	0.00340386	0.963086
cg14166053	0.0114133	0.00383529	0.00340676	0.963086
cg21405705	-0.01	0.00336044	0.00340729	0.963086
cg22193702	0.0107532	0.0036136	0.00340799	0.963086
cg20635393	0.0101524	0.00341203	0.00341095	0.963086
cg15388490	0.0100099	0.00336418	0.00341119	0.963086
cg27303409	-0.0151442	0.00509026	0.00341451	0.963086
cg19731276	0.00945203	0.00317713	0.00341558	0.963086
cg02646423	0.0224608	0.0075508	0.00341981	0.963086
cg04967687	0.0220326	0.00740532	0.00342016	0.963086
cg16397071	0.0131593	0.0044243	0.00342301	0.963086
cg07311505	-0.00749275	0.0025193	0.00342493	0.963086
cg02132702	-0.0134277	0.00451508	0.00342675	0.963086
cg18461678	0.00921569	0.00309957	0.00343468	0.963086
cg16519300	-0.0109432	0.00368067	0.00343527	0.963086
cg25028189	-0.00843208	0.00283595	0.00343729	0.963086
cg01192487	0.0155896	0.00524397	0.00343829	0.963086
cg26393983	-0.00694354	0.00233567	0.00343871	0.963086
cg07020690	-0.0126476	0.00425468	0.00344073	0.963086
cg05036013	0.020795	0.00699518	0.0034462	0.963086
cg07457272	0.0075517	0.00254092	0.00344713	0.963086
cg26607897	0.0122603	0.00412563	0.00345014	0.963086
cg02541592	0.0135907	0.00457359	0.00345214	0.963086
cg21412456	-0.0180113	0.00606093	0.00345398	0.963086
cg15471519	0.00853959	0.00287395	0.00345405	0.963086
cg18473521	-0.0198163	0.00666935	0.00345547	0.963086
cg07008600	-0.0226684	0.00762932	0.00345569	0.963086
cg09621031	0.0102877	0.00346283	0.00345921	0.963086
cg23499632	0.00961291	0.00323571	0.00345934	0.963086
cg04213384	0.0146751	0.00494021	0.00346301	0.963086
cg12355862	0.0111888	0.00376737	0.00346967	0.963086
cg04598744	0.0107848	0.00363143	0.00347021	0.963086
cg02433884	0.0104646	0.00352368	0.00347095	0.963086
cg23670203	-0.0118094	0.00397654	0.00347114	0.963086
cg00234017	0.0140962	0.00474705	0.00347443	0.963086
cg01917209	0.00923601	0.00311053	0.00347648	0.963086
cg06814612	0.00918832	0.00309457	0.00347751	0.963086
cg13525639	0.00877093	0.00295437	0.00348159	0.963086
cg05183646	0.022641	0.00762823	0.00348949	0.963086
cg17514098	-0.0123383	0.00415712	0.00349012	0.963086
cg15756525	0.0116563	0.00392741	0.00349069	0.963086
cg27392802	-0.00966365	0.0032561	0.00349157	0.963086
cg17569124	0.0320147	0.0107862	0.00349237	0.963086
cg27078676	0.0133764	0.00450723	0.00349272	0.963086
cg10530104	0.0119707	0.00403405	0.00349626	0.963086
cg16345915	0.0110919	0.00373798	0.00349712	0.963086
cg23009123	-0.0113604	0.00382864	0.00349857	0.963086
cg16511841	0.0350552	0.0118125	0.00350078	0.963086
cg16589214	0.0174776	0.00588943	0.00350107	0.963086
cg08741809	0.0257064	0.00866381	0.00350325	0.963086
cg13624385	0.0127414	0.00429516	0.00350665	0.963086
cg16980426	0.00825278	0.00278203	0.00350671	0.963086
cg23224396	0.0276051	0.00930595	0.00350744	0.963086
cg14702960	0.010114	0.00340988	0.00351084	0.963086
cg05295388	0.0124206	0.00418769	0.00351173	0.963086
cg06284901	0.00910923	0.00307126	0.00351203	0.963086
cg08222053	-0.0130539	0.00440161	0.00351486	0.963086
cg09364122	-0.0133201	0.00449087	0.00351813	0.963086
cg07754138	0.00907773	0.00306131	0.00351904	0.963086
cg02953302	-0.00790007	0.00266425	0.00352006	0.963086
cg23991358	0.0118007	0.00397982	0.0035208	0.963086
cg26933063	0.0123326	0.00415933	0.00352198	0.963086
cg17032507	-0.0129213	0.00435799	0.00352282	0.963086
cg04099138	0.023475	0.00791769	0.00352365	0.963086
cg09183072	-0.00726443	0.00245016	0.00352373	0.963086
cg15245120	0.00959403	0.00323591	0.00352389	0.963086
cg26870638	-0.0136771	0.00461337	0.00352605	0.963086
cg26547947	0.0327173	0.0110364	0.00352804	0.963086
cg11191555	0.0124701	0.00420683	0.00353062	0.963086
cg11955878	-0.0265676	0.00896316	0.00353223	0.963086
cg07026490	0.00855185	0.00288517	0.00353244	0.963086
cg18860868	-0.0141154	0.00476224	0.00353292	0.963086
cg26360616	0.0175928	0.00593567	0.0035341	0.963086
cg22840887	-0.0140776	0.00474974	0.00353473	0.963086
cg14971325	0.011623	0.00392169	0.00353566	0.963086
cg10258730	-0.0217079	0.00732458	0.00353639	0.963086
cg15645757	-0.011194	0.00377713	0.00353735	0.963086
cg23852670	0.0102537	0.0034601	0.00353953	0.963086
cg25296745	0.011723	0.00395604	0.0035407	0.963086
cg15778434	0.0125983	0.00425197	0.00354478	0.963086
cg05635114	0.00787329	0.00265774	0.00355067	0.963086
cg18481355	-0.0156099	0.00526825	0.00355445	0.963086
cg19873496	-0.0211397	0.00713812	0.0035601	0.963086
cg18640098	0.013436	0.00453685	0.00356024	0.963086
cg17471720	0.0239261	0.00807952	0.00356226	0.963086
cg06526137	0.01091	0.00368436	0.00356417	0.963086
cg15979759	0.0116164	0.00392328	0.00356697	0.963086
cg14230166	0.00859731	0.00290369	0.00356779	0.963086
cg11704463	-0.00895861	0.00302588	0.0035696	0.963086
cg16725974	0.012318	0.00416081	0.00357155	0.963086
cg13685155	-0.0131168	0.00443119	0.00357567	0.963086
cg05107500	-0.012662	0.00427777	0.0035774	0.963086
cg00706966	0.00794566	0.0026846	0.00357986	0.963086
cg08886727	0.0147414	0.00498109	0.00358254	0.963086
cg22876812	0.0163944	0.00554018	0.00358573	0.963086
cg13471844	0.00803707	0.00271622	0.00358868	0.963086
cg07353572	0.0130389	0.00440702	0.00359141	0.963086
cg25261228	0.00996282	0.00336701	0.00359182	0.963086
cg06097659	-0.0178889	0.00604615	0.00359437	0.963086
cg04593880	0.00821893	0.00277824	0.00359529	0.963086
cg16466065	-0.0134911	0.00456045	0.00359567	0.963086
cg27183726	0.0271423	0.00917524	0.00359646	0.963086
cg00777622	0.0109902	0.00371447	0.00360129	0.963086
cg16054184	-0.0101284	0.00342437	0.00360158	0.963086
cg18342026	0.0199229	0.00673647	0.00360471	0.963086
cg11836949	-0.014591	0.00493462	0.00361147	0.963086
cg11896550	-0.0242862	0.00820615	0.00361154	0.963086
cg26441104	0.0186782	0.00631737	0.00361379	0.963086
cg05592255	0.0192456	0.00650941	0.0036145	0.963086
cg07172007	0.0185553	0.00627618	0.00361577	0.963086
cg23679085	-0.00839789	0.00284054	0.00361603	0.963086
cg00938658	0.0227609	0.00769881	0.00361621	0.963086
cg08965685	0.0111589	0.00377465	0.00361778	0.963086
cg12965426	0.0155578	0.00526357	0.00362359	0.963086
cg00657415	-0.0130143	0.00440476	0.00363636	0.963086
cg03603593	0.00936458	0.0031695	0.00363657	0.963086
cg21713614	0.0134	0.00453576	0.00363982	0.963086
cg11919271	-0.0138972	0.00470409	0.00363996	0.963086
cg15639464	0.00848245	0.00287145	0.0036424	0.963086
cg19548652	0.0158052	0.00535037	0.00364261	0.963086
cg01761256	0.0134176	0.00454221	0.00364328	0.963086
cg17833071	0.0202479	0.00685544	0.00364815	0.963086
cg21337909	0.0191951	0.0064997	0.00365523	0.963086
cg00092287	0.0105202	0.00356267	0.00365557	0.963086
cg00198141	0.00893445	0.00302583	0.00365737	0.963086
cg00318799	0.0136796	0.00463291	0.00365773	0.963086
cg14998613	-0.0165158	0.00559264	0.00366	0.963086
cg03703171	-0.0133691	0.00452831	0.00366167	0.963086
cg12464233	-0.00752509	0.00254886	0.00366179	0.963086
cg14460558	-0.0140626	0.00476331	0.0036625	0.963086
cg17105834	0.0229976	0.00779008	0.00366712	0.963086
cg02166601	0.0232054	0.00786052	0.0036674	0.963086
cg23468479	-0.0102117	0.00345947	0.00366764	0.963086
cg03634073	-0.0134303	0.00455084	0.00367477	0.963086
cg19317258	0.00824405	0.00279354	0.00367541	0.963086
cg07267515	0.0162647	0.00551028	0.00367599	0.963086
cg10784258	-0.0105295	0.00356812	0.00367675	0.963086
cg16753167	-0.010709	0.00363143	0.00369955	0.963086
cg16127349	0.0141796	0.00480686	0.00370021	0.963086
cg22370370	0.0113269	0.00384139	0.00370317	0.963086
cg13925164	-0.0130552	0.00442785	0.00370564	0.963086
cg06995548	-0.0132656	0.0044996	0.00370851	0.963086
cg00147462	-0.0216665	0.0073486	0.00370981	0.963086
cg09404689	0.0148082	0.00502306	0.00371008	0.963086
cg17536465	-0.00818914	0.002778	0.00371228	0.963086
cg04609635	0.0109358	0.00370991	0.00371369	0.963086
cg10088790	0.0239887	0.0081388	0.0037169	0.963086
cg06757928	0.0124411	0.00422174	0.00372286	0.963086
cg08472978	0.0131647	0.00446683	0.00372301	0.963086
cg18086521	0.0130176	0.00441752	0.00372394	0.963086
cg18791923	-0.013611	0.00461917	0.00372597	0.963086
cg27258551	-0.0234239	0.00795048	0.00373072	0.963086
cg08421126	0.0143839	0.00488244	0.00373281	0.963086
cg13758221	0.0108607	0.00368703	0.0037374	0.963086
cg07200871	0.0192277	0.0065282	0.00374092	0.963086
cg14844466	-0.0132463	0.00449887	0.00375191	0.963086
cg13122491	0.0109906	0.00373305	0.00375472	0.963086
cg07014827	-0.0266624	0.00905648	0.00375602	0.963086
cg08550101	0.0134458	0.0045667	0.00375626	0.963086
cg07529575	0.0210063	0.00713551	0.00375719	0.963086
cg22319052	0.0105257	0.00357573	0.00376019	0.963086
cg03299838	-0.010401	0.00353352	0.00376159	0.963086
cg05595602	0.0187409	0.00636681	0.00376161	0.963086
cg27548644	-0.0102753	0.00349117	0.00376518	0.963086
cg05445326	0.0130013	0.00441749	0.00376602	0.963086
cg15313617	0.0279749	0.00950514	0.00376609	0.963086
cg26676360	0.0106128	0.0036061	0.00376766	0.963086
cg15500478	0.0111137	0.00377666	0.00377067	0.963086
cg07091842	0.0145576	0.00494739	0.00377376	0.963086
cg04366619	0.0124243	0.00422243	0.00377402	0.963086
cg00075615	0.00951281	0.00323278	0.00377578	0.963086
cg15234312	0.0116663	0.0039656	0.00378056	0.963086
cg08368094	0.0162451	0.00552257	0.00378399	0.963086
cg22424405	0.0233436	0.00793651	0.00378732	0.963086
cg23300570	-0.0136415	0.00463794	0.00378748	0.963086
cg23652123	-0.00886571	0.00301459	0.00379145	0.963086
cg20356878	-0.015732	0.00534955	0.00379285	0.963086
cg23221504	0.0134095	0.00455834	0.00379677	0.963086
cg00978875	-0.0221233	0.00752504	0.00380287	0.963086
cg07122006	0.0181902	0.00618723	0.00380289	0.963086
cg15005421	-0.0150785	0.00512892	0.00380356	0.963086
cg25548221	0.00947383	0.00322255	0.00380396	0.963086
cg07716910	-0.013976	0.00475444	0.00380719	0.963086
cg18900812	-0.0182494	0.00620759	0.00380759	0.963086
cg10348643	0.011552	0.00393025	0.00381105	0.963086
cg08591058	-0.0104173	0.00354421	0.00381114	0.963086
cg14472315	-0.0088848	0.00302285	0.00381139	0.963086
cg08452658	0.0131875	0.00448716	0.00381446	0.963086
cg02681733	0.0158613	0.0053971	0.00381553	0.963086
cg21870640	0.0167497	0.00569949	0.00381609	0.963086
cg23013546	0.0184194	0.00626763	0.00381611	0.963086
cg10919204	-0.0196932	0.00670139	0.00381764	0.963086
cg03179496	0.00709789	0.00241549	0.00381981	0.963086
cg20489749	-0.00754908	0.00256932	0.00382368	0.963086
cg05453434	0.019235	0.00654624	0.00382537	0.963086
cg19016110	-0.0110749	0.00376959	0.00382618	0.963086
cg02988171	0.00789122	0.00268582	0.00382793	0.963086
cg10356210	0.0111758	0.00380433	0.00382979	0.963086
cg09462936	0.0109227	0.00371835	0.00383133	0.963086
cg21103250	-0.0164846	0.00561183	0.00383165	0.963086
cg26450254	-0.00962699	0.00327758	0.00383463	0.963086
cg25814969	-0.00960707	0.00327153	0.00384228	0.963086
cg05708385	0.0126949	0.00432266	0.00384288	0.963086
cg14106635	-0.0101469	0.00345545	0.00384299	0.963086
cg09404071	0.00844697	0.00287665	0.00384436	0.963086
cg19953290	0.0118095	0.00402182	0.00384469	0.963086
cg15676405	0.00977072	0.00332782	0.00384811	0.963086
cg17244485	0.0203252	0.00692275	0.00384898	0.963086
cg02832915	0.0110548	0.00376527	0.0038492	0.963086
cg22115994	-0.01838	0.00625964	0.0038494	0.963086
cg17705081	-0.0122372	0.00416808	0.00384984	0.963086
cg27599831	0.0165665	0.0056435	0.00385487	0.963086
cg16850192	0.0105324	0.00358817	0.00385688	0.963086
cg19890431	0.00554942	0.00189111	0.00386682	0.963086
cg00001687	0.0104154	0.0035487	0.00386797	0.963086
cg01588581	0.00894826	0.00304946	0.00386803	0.963086
cg26792749	0.00907429	0.0030931	0.00387578	0.963086
cg11540197	0.0114083	0.00388898	0.00387846	0.963086
cg02410870	0.00985244	0.00335875	0.00387988	0.963086
cg16202419	0.0128342	0.00437434	0.00388388	0.963086
cg00791905	-0.00715626	0.00244019	0.00388821	0.963086
cg22356934	0.00984276	0.00335628	0.00388852	0.963086
cg26431550	0.012917	0.00440457	0.0038886	0.963086
cg07472196	0.0157803	0.005381	0.00388908	0.963086
cg25470731	0.0094199	0.00321217	0.00388942	0.963086
cg07841232	-0.0159571	0.00544212	0.00389432	0.963086
cg13796295	0.0074006	0.0025241	0.00389643	0.963086
cg04123157	0.0117788	0.00401792	0.0039012	0.963086
cg12581019	0.0107228	0.00365796	0.00390372	0.963086
cg19091930	-0.0155032	0.00528878	0.00390387	0.963086
cg21500799	0.0147589	0.00503525	0.00390647	0.963086
cg09287938	0.00968184	0.00330316	0.003907	0.963086
cg10000952	-0.0139624	0.00476447	0.00391357	0.963086
cg25894071	0.0135652	0.00462913	0.00391506	0.963086
cg12361744	0.0220383	0.00752074	0.00391584	0.963086
cg03961401	0.00986135	0.00336565	0.00391984	0.963086
cg10647704	0.0320173	0.0109244	0.0039213	0.963086
cg20228512	0.0110377	0.00376846	0.00393227	0.963086
cg08683615	-0.0106727	0.00364393	0.00393291	0.963086
cg10887280	-0.0121763	0.00415763	0.00393579	0.963086
cg13305951	0.0227116	0.00775519	0.00393699	0.963086
cg08483834	0.0109802	0.0037494	0.00393765	0.963086
cg06970220	-0.00734818	0.00250921	0.00393793	0.963086
cg20758953	-0.0122647	0.00418822	0.0039392	0.963086
cg19524723	0.0172598	0.00589412	0.00394007	0.963086
cg11056748	0.0129994	0.00443946	0.00394185	0.963086
cg07853919	0.00817646	0.00279245	0.00394299	0.963086
cg01370181	0.0162419	0.00554465	0.00394342	0.963086
cg18962786	-0.0169835	0.00579994	0.00394475	0.963086
cg15678118	0.0132994	0.00454235	0.00394551	0.963086
cg14790115	0.00938365	0.00320506	0.0039466	0.963086
cg03843721	0.009973	0.00340658	0.00394895	0.963086
cg07707227	-0.00950344	0.0032462	0.00394913	0.963086
cg18444757	-0.0111184	0.00379747	0.00394929	0.963086
cg06078830	-0.0205438	0.00701827	0.00395345	0.963086
cg05903927	0.0135089	0.00461504	0.00395411	0.963086
cg14782895	0.0163441	0.00558373	0.00395465	0.963086
cg27040700	-0.0102861	0.00351416	0.00395516	0.963086
cg18809570	0.0112078	0.00382941	0.00395855	0.963086
cg08575860	0.00924593	0.00315909	0.00395856	0.963086
cg11905171	0.0127535	0.00435784	0.00396114	0.963086
cg03276883	0.0159868	0.00546318	0.00396435	0.963086
cg01259524	-0.0129291	0.00441836	0.00396501	0.963086
cg16652392	-0.0143339	0.00489841	0.0039651	0.963086
cg00962903	0.0115291	0.00393993	0.00396514	0.963086
cg01837804	0.0114819	0.00392458	0.00397227	0.963086
cg06795101	0.018077	0.00617917	0.00397417	0.963086
cg07593801	0.0231323	0.00790795	0.00397751	0.963086
cg00844197	0.01654	0.00565491	0.00398112	0.963086
cg13876844	-0.009108	0.00311396	0.00398113	0.963086
cg27338504	0.0121646	0.00415922	0.00398316	0.963086
cg09359391	0.0200488	0.00685524	0.00398476	0.963086
cg27113009	0.0177896	0.00608334	0.00398819	0.963086
cg23974194	0.0129307	0.00442217	0.00399115	0.963086
cg16099107	0.0118014	0.00403622	0.00399345	0.963086
cg18346228	0.0151397	0.00517827	0.00399563	0.963086
cg18196782	0.0123945	0.00423936	0.00399606	0.963086
cg12400864	-0.0143106	0.00489464	0.00399914	0.963086
cg10018004	0.018035	0.00616762	0.00400155	0.963086
cg14564229	0.0111648	0.00381983	0.00400604	0.963086
cg22278056	-0.0107293	0.00367099	0.00400733	0.963086
cg20275739	0.00900205	0.0030801	0.00400837	0.963086
cg25112438	-0.0116986	0.00400281	0.00400915	0.963086
cg25692266	0.014618	0.00500175	0.00400922	0.963086
cg24220212	0.0166521	0.00569815	0.00401174	0.963086
cg13445177	0.0190597	0.00652159	0.00401326	0.963086
cg16084842	-0.0076854	0.00262999	0.00401369	0.963086
cg16361867	0.0159269	0.00545034	0.00401398	0.963086
cg13717817	0.0154787	0.00529702	0.00401434	0.963086
cg02133557	0.00886481	0.00303368	0.00401471	0.963086
cg14982203	-0.0236806	0.00810379	0.004018	0.963086
cg27394563	-0.0103106	0.00352886	0.00401877	0.963086
cg01995265	-0.0105167	0.00359956	0.00402033	0.963086
cg03693430	0.0165512	0.00566523	0.00402197	0.963086
cg05245861	0.0147823	0.00506005	0.00402387	0.963086
cg03147900	0.00866926	0.0029677	0.00402598	0.963086
cg13566436	0.013714	0.00469498	0.00402869	0.963086
cg17695841	0.0141353	0.00484033	0.0040368	0.963086
cg08817644	0.01234	0.00422561	0.00403709	0.963086
cg13132816	0.0115495	0.00395515	0.00403935	0.963086
cg05386493	0.0163381	0.00559516	0.00404018	0.963086
cg09424759	0.0138353	0.00473828	0.0040421	0.963086
cg04323427	0.0141857	0.00485839	0.00404269	0.963086
cg05495005	-0.00968039	0.00331545	0.00404339	0.963086
cg00460789	-0.0105748	0.00362183	0.00404386	0.963086
cg06009685	0.0234484	0.00803136	0.00404552	0.963086
cg02762634	0.0140264	0.00480452	0.00404785	0.963086
cg10752158	-0.0178651	0.00611956	0.00404881	0.963086
cg19968692	0.0106424	0.0036455	0.00404905	0.963086
cg08009697	0.014308	0.00490146	0.00405142	0.963086
cg25518824	0.0126638	0.00433849	0.00405369	0.963086
cg02627599	0.014802	0.00507185	0.00405962	0.963086
cg15932716	-0.00763538	0.00261646	0.00406267	0.963086
cg03948781	0.0129496	0.00443807	0.00406737	0.963086
cg16772514	0.00896701	0.00307328	0.00406862	0.963086
cg19836423	0.0135255	0.00463576	0.00406963	0.963086
cg26515926	0.0108905	0.00373267	0.00407024	0.963086
cg05281206	0.0110552	0.00378953	0.00407407	0.963086
cg06033254	0.0115226	0.00394996	0.00407589	0.963086
cg26025505	0.0071333	0.00244588	0.00408451	0.963086
cg26227248	0.0111094	0.00380938	0.00408589	0.963086
cg19820705	0.00937663	0.00321524	0.00408622	0.963086
cg00805867	-0.00993262	0.00340621	0.0040897	0.963086
cg18859469	0.0118258	0.00405594	0.00409414	0.963086
cg04625615	0.0140427	0.00481638	0.00409482	0.963086
cg22734014	0.0242327	0.00831242	0.00409951	0.963086
cg20723414	-0.00828005	0.00284036	0.00410069	0.963086
cg23068665	0.00787113	0.00270013	0.00410128	0.963086
cg18039133	0.0125117	0.00429237	0.00410415	0.963086
cg21055910	0.00762062	0.00261462	0.00410715	0.963086
cg09559021	0.0122632	0.00420766	0.00410868	0.963086
cg12844997	-0.0128019	0.00439252	0.00410902	0.963086
cg24688837	0.00893473	0.00306574	0.0041102	0.963086
cg20102336	-0.0114415	0.00392598	0.00411119	0.963086
cg01285072	0.0103294	0.00354446	0.00411178	0.963086
cg22057680	0.00753901	0.00258703	0.00411292	0.963086
cg07320819	-0.0184212	0.00632137	0.00411345	0.963086
cg04264925	-0.016098	0.00552417	0.00411369	0.963086
cg17835369	0.0124322	0.00426776	0.00412682	0.963086
cg13589840	0.0144615	0.00496467	0.00412892	0.963086
cg06463958	0.0189817	0.00651679	0.00413076	0.963086
cg27502580	-0.0126491	0.00434296	0.00413317	0.963086
cg10239098	0.0163304	0.00560694	0.00413329	0.963086
cg02460997	0.0166233	0.00570787	0.00413563	0.963086
cg13783152	-0.00939144	0.00322473	0.004136	0.963086
cg26976732	0.021018	0.00721708	0.00413677	0.963086
cg15625636	0.0140218	0.00481478	0.00413685	0.963086
cg14410395	0.0118938	0.00408436	0.00413953	0.963086
cg23268892	0.012288	0.0042198	0.00414378	0.963086
cg23102386	-0.0175971	0.00604394	0.00414593	0.963086
cg03919453	-0.0107832	0.00370415	0.00415119	0.963086
cg08803571	0.0110116	0.0037827	0.00415197	0.963086
cg25215047	0.020079	0.0068964	0.00415364	0.963086
cg23290159	0.00821846	0.00282334	0.0041537	0.963086
cg15197745	-0.0192785	0.00662413	0.00416065	0.963086
cg10601168	0.0126346	0.00434127	0.00416071	0.963086
cg09070799	0.0128783	0.00442509	0.00416136	0.963086
cg27614706	-0.013498	0.00463845	0.00416472	0.963086
cg10123952	0.0155816	0.00535533	0.00417084	0.963086
cg02271227	-0.0142937	0.00491273	0.00417102	0.963086
cg02450742	-0.0123736	0.00425272	0.00417441	0.963086
cg07252892	0.0131519	0.00452045	0.00417605	0.963086
cg01227827	0.0133703	0.00459623	0.00417812	0.963086
cg07945582	0.0130373	0.00448181	0.00417853	0.963086
cg03446244	0.0225788	0.00776192	0.00417871	0.963086
cg02916332	0.023522	0.00808618	0.00417871	0.963086
cg02540307	0.0110205	0.00378868	0.00418029	0.963086
cg13506496	-0.0145915	0.00501424	0.0041805	0.963086
cg10333252	-0.0127676	0.00438952	0.00418216	0.963086
cg11804724	0.0156112	0.00536742	0.00418394	0.963086
cg05120074	-0.00924108	0.00317736	0.00418502	0.963086
cg25942761	0.00994707	0.0034203	0.00418725	0.963086
cg13449295	0.0143324	0.00492821	0.00419109	0.963086
cg24026212	-0.0112418	0.00386632	0.00419506	0.963086
cg12279175	-0.0103081	0.00354529	0.00419616	0.963086
cg11903130	0.0112902	0.00388337	0.00419887	0.963086
cg08417382	0.020554	0.0070705	0.00420297	0.963086
cg14735844	0.0158001	0.00543527	0.00420748	0.963086
cg19090549	0.0125924	0.00433229	0.00420756	0.963086
cg07830226	0.00890675	0.00306497	0.00421598	0.963086
cg11735358	0.0181667	0.00625281	0.0042239	0.963086
cg04787024	0.0174558	0.00600849	0.00422607	0.963086
cg01562813	0.0123022	0.00423469	0.00422713	0.963086
cg06834875	0.0146032	0.00502674	0.00422722	0.963086
cg24022402	-0.00600947	0.00206886	0.0042321	0.963086
cg08201451	-0.00962146	0.00331239	0.00423253	0.963086
cg26127652	-0.0234207	0.00806337	0.00423396	0.963086
cg22395624	0.00965798	0.0033253	0.0042363	0.963086
cg07750378	0.0302268	0.0104093	0.00424342	0.963086
cg14422179	-0.0137556	0.00473723	0.0042447	0.963086
cg16422098	0.0199991	0.00688845	0.00425054	0.963086
cg06940720	-0.0121321	0.00417896	0.0042525	0.963086
cg08168306	-0.00902441	0.00310877	0.00425564	0.963086
cg20344893	0.0140251	0.00483151	0.00425616	0.963086
cg21173447	0.0194003	0.00668331	0.00425679	0.963086
cg06936246	0.0120956	0.00416695	0.00425754	0.963086
cg07219978	-0.0117609	0.00405209	0.00426137	0.963086
cg13976876	0.0135324	0.00466198	0.00426182	0.963086
cg03009690	0.00934829	0.00322109	0.00426431	0.963086
cg01471232	0.0182272	0.00628065	0.00426538	0.963086
cg13815311	-0.00822368	0.00283396	0.00426924	0.963086
cg08479032	-0.0077737	0.00267871	0.00427049	0.963086
cg03230757	-0.0101427	0.0034954	0.00427056	0.963086
cg09623162	0.00982391	0.00338559	0.00427115	0.963086
cg11560589	0.0102416	0.00352959	0.00427168	0.963086
cg04144521	-0.00998233	0.00344028	0.0042721	0.963086
cg24744459	0.0218587	0.0075338	0.00427444	0.963086
cg13046832	0.0164867	0.00568189	0.00427588	0.963086
cg22570213	0.0151928	0.00523775	0.00428462	0.963086
cg07397189	0.015368	0.00529817	0.00428492	0.963086
cg18518804	0.0125836	0.00433827	0.00428515	0.963086
cg00445305	0.00913401	0.00314901	0.00428519	0.963086
cg25175370	0.0129219	0.00445438	0.00428853	0.963086
cg27640234	-0.0106876	0.00368498	0.00428876	0.963086
cg01958928	-0.0100131	0.00345262	0.00429095	0.963086
cg11097842	0.0116539	0.00401802	0.00429152	0.963086
cg18962237	0.0216335	0.00746013	0.00429446	0.963086
cg14326260	-0.0119342	0.00411506	0.00429523	0.963086
cg08785534	-0.0197334	0.00680506	0.00429524	0.963086
cg16788962	-0.0124234	0.00428395	0.00429701	0.963086
cg19029422	0.0166961	0.00575802	0.00429759	0.963086
cg06504159	-0.0138468	0.00477572	0.00430038	0.963086
cg16653057	0.0103313	0.00356324	0.00430047	0.963086
cg18371471	-0.0139737	0.00481959	0.00430128	0.963086
cg07115558	0.0101149	0.00348891	0.00430374	0.963086
cg09631909	0.0128374	0.00442859	0.00430916	0.963086
cg07837161	0.015804	0.00545224	0.00431067	0.963086
cg17240133	0.0118004	0.00407113	0.00431147	0.963086
cg19081389	0.0109468	0.00377667	0.00431201	0.963086
[truncated: 450,181+ more rows]

## Sheet: Sup_Table_5_EWAS_Longitudinal
Supplementary Table 5: Results of the Longitudinal EWAS
CpG	est	se	pval	qval
cg15245520	2.21268	0.478059	5e-06	0.683291
cg04927341	1.45353	0.318999	6.96e-06	0.683291
cg09714181	-0.623852	0.137059	7.2e-06	0.683291
cg20569588	-1.56132	0.344773	7.79e-06	0.683291
cg17070108	2.10014	0.464922	8.22e-06	0.683291
cg07588006	0.877965	0.197174	1.11e-05	0.683291
cg04635783	2.08845	0.469348	1.12e-05	0.683291
cg11276053	0.790349	0.178287	1.23e-05	0.683291
cg19964403	0.761394	0.172997	1.36e-05	0.683291
cg04054951	1.67046	0.384811	1.81e-05	0.695852
cg24814191	1.8027	0.41609	1.87e-05	0.695852
cg06590302	2.12132	0.491138	1.97e-05	0.695852
cg04559159	0.548177	0.128341	2.45e-05	0.695852
cg01804827	-0.83077	0.194787	2.52e-05	0.695852
cg18555433	-0.959694	0.225334	2.56e-05	0.695852
cg22009596	-1.38435	0.325662	2.66e-05	0.695852
cg03207246	2.24807	0.530306	2.77e-05	0.695852
cg20360148	1.23677	0.291646	2.77e-05	0.695852
cg10196802	-1.00106	0.237883	3.19e-05	0.759183
cg00252804	-0.673086	0.16324	4.53e-05	0.994792
cg11999886	1.29465	0.314244	4.62e-05	0.994792
cg08921986	1.69492	0.413394	5e-05	1
cg08143133	-0.910092	0.222924	5.36e-05	1
cg11010528	-1.92297	0.471868	5.52e-05	1
cg06506054	0.997647	0.245539	5.87e-05	1
cg00802571	1.81271	0.45062	6.84e-05	1
cg21632975	-1.20913	0.300517	6.85e-05	1
cg03729698	-1.05466	0.265062	8.13e-05	1
cg00453679	-1.30242	0.327367	8.22e-05	1
cg02817601	2.17493	0.548469	8.64e-05	1
cg07531356	1.32052	0.333142	8.72e-05	1
cg25744017	-1.93038	0.49023	9.67e-05	1
cg25554346	1.5568	0.395374	9.71e-05	1
cg25633119	-0.633538	0.160852	9.74e-05	1
cg14857471	-1.46196	0.3716	9.88e-05	1
cg08463681	-2.43303	0.619698	0.000101341	1
cg15016296	-1.13216	0.288523	0.000102902	1
cg11387077	-0.789588	0.201258	0.000103442	1
cg12844324	-0.927439	0.237424	0.000109758	1
cg09198866	2.2357	0.573145	0.000112115	1
cg04784263	-1.49509	0.383347	0.000112502	1
cg20738433	1.43739	0.368742	0.000112915	1
cg22994071	-1.24236	0.318674	0.0001137	1
cg24405636	-2.08494	0.535575	0.000115573	1
cg06326853	-1.52546	0.392008	0.000116991	1
cg18233595	-0.972025	0.249814	0.000117746	1
cg27357675	1.01662	0.262702	0.000126985	1
cg12500876	-0.560319	0.144824	0.000127353	1
cg25510643	-1.13696	0.294024	0.000129048	1
cg03761210	-1.66723	0.432214	0.000133607	1
cg00475161	-0.544468	0.141187	0.000135074	1
cg12041387	-1.0066	0.261403	0.000136772	1
cg23235277	-1.63729	0.425531	0.000138761	1
cg04517441	2.3376	0.607747	0.00013938	1
cg07548089	-1.12662	0.293345	0.000143015	1
cg20826224	-0.774455	0.201746	0.000144085	1
cg24148663	1.53926	0.401534	0.000146124	1
cg06797835	-1.42134	0.371325	0.000149694	1
cg03471047	-1.00511	0.262952	0.000152969	1
cg18459342	-1.25604	0.329098	0.00015696	1
cg25001924	-1.26464	0.331772	0.000159408	1
cg11914020	0.779856	0.204555	0.000160113	1
cg04353095	-1.3767	0.361738	0.000162755	1
cg13630562	1.65584	0.436161	0.000169772	1
cg05858304	1.84874	0.487989	0.000174062	1
cg11136592	0.233434	0.0616671	0.000176951	1
cg16082166	-1.46172	0.386503	0.000178878	1
cg11572942	0.716044	0.189548	0.000182782	1
cg26102435	-0.87553	0.231887	0.000183632	1
cg03372779	-1.23357	0.32759	0.000190972	1
cg19374462	-0.681813	0.181352	0.000194854	1
cg01269597	-0.907911	0.241577	0.000196564	1
cg16426346	0.450243	0.119919	0.00019754	1
cg09231767	1.60914	0.428962	0.000202	1
cg11115211	-0.604909	0.161409	0.000205495	1
cg21092834	-1.60045	0.428038	0.000212042	1
cg18514850	1.3667	0.366011	0.000215613	1
cg21557445	1.67865	0.450093	0.000219732	1
cg26635956	0.637393	0.170913	0.000219886	1
cg20592700	-1.268	0.340161	0.000220385	1
cg25727806	-1.55446	0.417059	0.000221451	1
cg22672625	1.52788	0.410013	0.000221981	1
cg18530568	1.20494	0.323473	0.000222997	1
cg21743649	0.745376	0.199998	0.000223064	1
cg16867777	-0.869407	0.233713	0.000227653	1
cg06630737	-1.24996	0.336317	0.000229187	1
cg13600477	-1.25279	0.338628	0.000246208	1
cg02084811	-2.13491	0.577351	0.000247596	1
cg21599869	2.03566	0.551117	0.000251616	1
cg11468462	-1.65719	0.449151	0.000255226	1
cg11526848	-1.31444	0.356258	0.000255261	1
cg14139627	-0.864201	0.234205	0.000255385	1
cg00039505	-2.19209	0.59487	0.000259743	1
cg26505371	1.8012	0.488783	0.000260299	1
cg24512685	1.38642	0.37645	0.000261955	1
cg16911810	0.660001	0.179271	0.000262806	1
cg20056186	-0.587209	0.159519	0.000264834	1
cg19197328	1.79156	0.487027	0.000265419	1
cg02304814	-1.8044	0.491263	0.000271911	1
cg22996489	-0.546191	0.148728	0.000273143	1
cg08619378	-1.29572	0.353106	0.000275061	1
cg11194613	-0.402557	0.109821	0.000279484	1
cg01373691	-1.09075	0.298045	0.000286605	1
cg17858192	-0.16846	0.0460744	0.000289793	1
cg18109673	-1.40747	0.385461	0.000294677	1
cg07472159	-0.954176	0.261501	0.000297448	1
ch.10.95034807F	-1.32052	0.362073	0.000300339	1
cg07929164	-0.555819	0.152429	0.000301408	1
cg24744500	1.92235	0.527584	0.00030339	1
cg13990092	-0.426295	0.116978	0.000303888	1
cg18322025	-0.416483	0.114322	0.000303953	1
cg06000825	-1.51425	0.415843	0.000306337	1
cg18576158	-1.35055	0.371081	0.000307911	1
cg15851800	-0.991911	0.272705	0.000312884	1
cg05921905	-0.54653	0.150489	0.000318027	1
cg24163987	-2.05777	0.566671	0.000318453	1
cg24932433	2.03691	0.560903	0.000318552	1
cg11415288	-1.45966	0.401984	0.000318844	1
cg24137332	0.642598	0.177004	0.000319362	1
cg21489382	-1.35196	0.372742	0.00032348	1
cg18589960	-0.812185	0.223948	0.000323645	1
cg11378619	1.20344	0.33186	0.000324547	1
cg08355353	-1.52706	0.421763	0.00033133	1
cg23248920	-0.706452	0.195091	0.000331777	1
cg15646763	-0.549458	0.15198	0.000339393	1
cg27049886	-1.35882	0.376073	0.000341151	1
cg14251009	-0.773892	0.214361	0.000345326	1
cg04532613	-0.695289	0.192729	0.000348225	1
cg27007524	-0.475577	0.131867	0.000348853	1
cg07128846	0.597576	0.165763	0.000349453	1
cg00122840	-2.17571	0.60333	0.000349455	1
cg07943548	1.58183	0.438862	0.000352465	1
cg24853644	-1.75514	0.487028	0.000353423	1
cg00532319	1.6155	0.448687	0.000357788	1
cg11532852	0.954142	0.26522	0.000361379	1
cg02824295	-1.28105	0.356039	0.000361807	1
cg07580047	1.31294	0.365247	0.000364578	1
cg06860916	-0.997592	0.277626	0.000367295	1
cg14427694	-0.889541	0.24808	0.000378627	1
cg11437063	1.56078	0.435438	0.000379317	1
cg01070903	1.35705	0.378709	0.000379908	1
cg14579239	0.678582	0.189597	0.000385594	1
cg27366669	-1.88386	0.526407	0.00038615	1
cg02278760	-1.23378	0.344651	0.000386708	1
cg05417332	-1.65235	0.461893	0.000387965	1
cg17977795	-1.24945	0.349442	0.000391089	1
cg03535663	-1.48741	0.415947	0.000391677	1
cg26752655	2.12729	0.595689	0.00039641	1
cg23889112	-0.286078	0.080111	0.000398408	1
cg22540600	-2.03206	0.569248	0.000399876	1
cg07590544	-1.01531	0.284673	0.000405493	1
cg16914151	-0.941394	0.264034	0.000406833	1
cg19678067	-1.23395	0.346065	0.00040706	1
cg12961010	1.49125	0.418952	0.000416209	1
cg25104716	-0.911292	0.256235	0.000420572	1
cg24848467	1.29319	0.363568	0.000420636	1
cg27659035	1.10344	0.310376	0.000422696	1
cg02516513	-1.12635	0.316855	0.00042282	1
cg11938672	-0.511149	0.143877	0.000425339	1
cg27555479	2.48465	0.699782	0.000428115	1
cg12558012	-0.571994	0.161193	0.000431535	1
cg17616099	1.24297	0.350623	0.000438727	1
cg11414345	1.58829	0.448189	0.000440422	1
cg07549998	-1.59381	0.449841	0.00044133	1
cg13770691	-0.981548	0.277079	0.00044219	1
cg20885179	-1.49008	0.420847	0.000446336	1
cg14277848	-0.71547	0.202262	0.00045126	1
cg04558278	1.65566	0.468396	0.000455179	1
cg05690808	0.996272	0.282078	0.000462074	1
cg14213620	1.76926	0.501231	0.000464801	1
cg25780389	-1.04367	0.295883	0.000467178	1
cg03752759	-1.7483	0.495689	0.000468418	1
cg06773306	0.800172	0.227099	0.000474742	1
cg19530281	-0.644237	0.182889	0.00047541	1
cg22714966	0.653173	0.18542	0.000478296	1
cg08791131	-0.536569	0.152611	0.000489318	1
cg00158308	-0.473182	0.1346	0.000489827	1
cg17172243	0.916599	0.260834	0.000489976	1
cg18431813	-1.63537	0.465468	0.000491377	1
cg07624539	-1.5093	0.429857	0.000495251	1
cg05961176	1.22508	0.348909	0.000497585	1
cg14774288	-0.761934	0.217032	0.000498263	1
cg10112391	-1.17306	0.334283	0.000500168	1
cg10717739	-1.49562	0.42623	0.000501551	1
cg18031708	1.11871	0.319003	0.000504378	1
cg16324934	0.693585	0.197744	0.000505998	1
cg07209941	1.11521	0.318502	0.00051504	1
cg15158530	1.93338	0.552394	0.000516962	1
cg21721210	-1.33843	0.382675	0.00052222	1
cg08581040	1.65892	0.474594	0.000525829	1
cg04012872	0.678537	0.194245	0.000528931	1
cg06661450	-0.650803	0.18636	0.00053203	1
cg06615097	-1.37135	0.392859	0.000535186	1
cg25293328	0.561581	0.160919	0.000535512	1
cg16449012	0.653514	0.187287	0.000535966	1
cg03440762	0.442488	0.126794	0.000536207	1
cg01747547	2.39766	0.687151	0.0005365	1
cg21147890	1.54579	0.443056	0.000539903	1
cg07154035	1.51881	0.435561	0.000542689	1
cg18224556	-1.05181	0.301734	0.00054542	1
cg00286214	-1.51205	0.433883	0.00054622	1
cg00400041	1.93697	0.555904	0.000546739	1
cg16146810	1.83677	0.527685	0.000554004	1
cg14535116	0.662557	0.190357	0.000554754	1
cg07954828	-1.00349	0.288505	0.000560955	1
cg19618297	-1.08164	0.311254	0.000562567	1
cg11338088	-0.528961	0.15212	0.00056413	1
cg16209161	1.45367	0.418197	0.000565741	1
cg05792572	-1.85057	0.532614	0.000567165	1
cg08649286	1.48202	0.426588	0.00056801	1
cg15477144	-0.415832	0.11974	0.000568274	1
cg14433074	-0.907862	0.261555	0.000574738	1
cg25012937	-1.28231	0.369683	0.000578154	1
cg24663970	-0.607165	0.175031	0.000579046	1
cg26845430	0.878287	0.253162	0.000579144	1
cg13766687	-0.450267	0.129831	0.000579898	1
cg21356837	-0.49231	0.142185	0.000593917	1
cg14336501	-0.628059	0.181556	0.0005991	1
cg02498218	-1.84531	0.533544	0.000601945	1
cg00016406	1.6599	0.480088	0.000604814	1
cg04536998	1.80986	0.523975	0.000611504	1
cg04888491	1.36189	0.394637	0.000618842	1
cg01401913	-0.484674	0.140539	0.000622366	1
cg13243329	-1.20406	0.349153	0.000622865	1
cg17177816	1.28827	0.373661	0.000626449	1
cg25707387	1.57739	0.457688	0.000627857	1
cg12773295	1.17302	0.340357	0.000628213	1
cg19382808	1.5574	0.452116	0.000631382	1
cg15738089	1.16442	0.338167	0.000633978	1
cg07718303	-1.00633	0.292181	0.000634048	1
cg15620028	-1.55832	0.452651	0.000636634	1
cg20973958	2.1136	0.61413	0.000638366	1
cg26649005	-0.957096	0.278096	0.000640832	1
cg00839579	-0.650732	0.189189	0.000643275	1
cg17827271	-1.63303	0.474824	0.000643415	1
cg24577417	1.21783	0.354201	0.000645529	1
cg05666077	-1.27322	0.370284	0.0006469	1
cg09567080	-0.931153	0.270987	0.000652767	1
cg23168555	1.38322	0.402817	0.000657272	1
cg04858709	-0.770197	0.224389	0.000660083	1
cg18352616	-0.423587	0.123419	0.000660696	1
cg23496400	-0.924248	0.269539	0.000668619	1
cg17241999	-1.10263	0.321832	0.000676628	1
cg00033806	1.3076	0.381992	0.00068218	1
cg09072408	-0.599775	0.175208	0.000683902	1
cg06451536	1.44005	0.420789	0.000684889	1
cg15575249	1.50658	0.440316	0.000685918	1
cg23779621	1.42371	0.416144	0.000687477	1
cg25316569	-0.626814	0.183357	0.000693381	1
cg16094954	-0.921768	0.269616	0.000693509	1
cg12461930	-0.681365	0.199396	0.000697705	1
cg21827674	0.990704	0.29022	0.000707854	1
cg00619978	-0.637351	0.186799	0.000708849	1
cg01173432	1.55064	0.454552	0.000712669	1
cg14572758	-1.53732	0.450882	0.000717017	1
cg07172736	-2.58993	0.760164	0.000719139	1
cg13386109	1.12176	0.329345	0.000726445	1
cg12590548	-1.49631	0.439435	0.000727355	1
cg24452930	-1.02253	0.300436	0.000732122	1
cg15842218	0.733841	0.215752	0.000738326	1
cg18161956	-0.672463	0.197977	0.000747226	1
cg11554529	1.35757	0.399545	0.000747635	1
cg15589427	1.39731	0.411341	0.000749761	1
cg09202227	-0.851041	0.250565	0.000751269	1
cg21193977	-1.80166	0.530812	0.000756226	1
cg11190728	1.2387	0.364945	0.000757197	1
cg07967918	-0.866635	0.255439	0.000761801	1
cg14014890	-0.822637	0.242576	0.000764898	1
cg01000637	1.49951	0.442151	0.000765244	1
cg14426126	0.887574	0.261896	0.000772616	1
cg19540702	-0.640659	0.189273	0.000779804	1
cg08345179	-1.38793	0.409983	0.000782127	1
cg22902083	-1.19031	0.351978	0.000790278	1
cg03010860	2.01185	0.595002	0.000791311	1
cg19333980	-0.814825	0.241138	0.000796789	1
cg10202508	-1.25058	0.370023	0.000797971	1
cg07735163	2.0761	0.614654	0.000800642	1
cg24707573	-0.401233	0.118768	0.000800817	1
cg13226309	1.65771	0.490807	0.000801537	1
cg14851108	-1.05129	0.311272	0.000804048	1
cg09925467	0.736516	0.218109	0.000805381	1
cg03227850	1.5204	0.450377	0.000806659	1
cg04426862	-1.23768	0.36687	0.000812663	1
cg17466346	0.985239	0.292063	0.000814661	1
cg20165831	1.16225	0.344561	0.000817265	1
cg04862799	-1.14722	0.340519	0.000827889	1
cg07220862	1.87813	0.557599	0.0008291	1
cg12920793	-1.4545	0.431938	0.000831241	1
cg07884251	0.828557	0.246158	0.000837088	1
cg01190037	-0.383109	0.113832	0.000837229	1
cg11198128	-1.17752	0.349888	0.000838352	1
cg13773898	-1.37716	0.409219	0.000838498	1
cg20250908	0.593601	0.176361	0.000839494	1
cg14780115	1.19871	0.356275	0.000841256	1
cg07267515	-0.832331	0.247546	0.000850489	1
cg27151629	-0.804811	0.239494	0.000853014	1
cg11294356	-1.24487	0.370932	0.000866832	1
cg23558626	0.687969	0.20498	0.000867477	1
cg15561583	-0.548108	0.163345	0.000868941	1
cg24902504	2.26203	0.674472	0.000870454	1
cg20648501	-0.551621	0.164473	0.000873528	1
cg23703060	-0.532851	0.158941	0.000877436	1
cg24935655	1.13402	0.338579	0.000882773	1
cg26987697	-1.08594	0.324182	0.000885321	1
cg20267823	1.63407	0.488279	0.000893015	1
cg02931753	-2.08858	0.624155	0.000895087	1
cg04393701	1.93308	0.577951	0.000897466	1
cg08602689	-1.6035	0.479338	0.000900491	1
cg07652954	0.792491	0.236978	0.000902607	1
cg02152650	0.629235	0.188135	0.000905378	1
cg27618278	-0.73097	0.218689	0.000909542	1
cg02202923	-0.519231	0.155429	0.00091355	1
cg18886427	-0.836321	0.25062	0.000927115	1
cg01904216	-0.518452	0.15539	0.000928204	1
cg27492928	-1.12405	0.336981	0.000929945	1
cg24751378	1.01582	0.304771	0.000939101	1
cg24741700	-1.19893	0.359853	0.000943059	1
cg03306946	1.23888	0.372009	0.000948768	1
cg24267428	-1.24022	0.372442	0.000951094	1
cg11809582	-0.689086	0.206982	0.000952667	1
cg17792315	-1.34951	0.405424	0.000953345	1
cg01187952	-1.75765	0.528223	0.000955239	1
cg19514230	1.45031	0.435812	0.000955312	1
cg00407546	-0.460779	0.138462	0.000955992	1
cg04839207	1.06224	0.319823	0.000976421	1
cg11968436	-1.05121	0.316437	0.000976473	1
cg16730386	-0.863531	0.259947	0.000977603	1
cg05010219	-1.21367	0.365731	0.000986918	1
cg22050253	-0.991485	0.298868	0.000988824	1
cg24615251	1.54111	0.464743	0.000995239	1
cg03711944	-0.614523	0.185324	0.000995308	1
cg01205124	1.71719	0.517918	0.000995931	1
cg04743609	-0.882468	0.266188	0.000997914	1
cg18484591	1.03289	0.311533	0.000999267	1
cg01392656	1.64291	0.49582	0.00100309	1
cg08181258	-0.797866	0.240806	0.00100548	1
cg12977772	-0.382007	0.115332	0.00100716	1
cg01255486	1.37371	0.414825	0.00101011	1
cg23174392	1.07623	0.324942	0.00101136	1
cg19114820	-0.525123	0.158549	0.00101224	1
cg05130129	2.05761	0.621475	0.00101263	1
cg04354879	-0.648197	0.19576	0.00101407	1
cg23897927	0.925852	0.279672	0.00101501	1
cg20381767	-0.508089	0.15346	0.00101692	1
cg03279164	-0.481693	0.145545	0.00101929	1
cg02911696	-1.86034	0.562456	0.00102198	1
cg01689404	-0.509746	0.154101	0.00102421	1
cg11724750	1.41799	0.428672	0.00102442	1
cg23687194	-1.09417	0.330978	0.00103023	1
cg05802514	0.691021	0.209011	0.00103284	1
cg03180552	0.931213	0.281839	0.00103447	1
cg19456996	-0.746281	0.225788	0.00103568	1
cg11441553	-0.968149	0.292984	0.00103692	1
cg05014842	1.04093	0.315083	0.00103718	1
cg15577559	-1.06395	0.322016	0.00103848	1
cg25595381	1.39833	0.423231	0.00103884	1
cg08207377	-0.364219	0.110275	0.00104008	1
cg07367519	1.33962	0.405598	0.00104153	1
cg07760796	1.30746	0.395911	0.00104258	1
cg00385863	-0.928702	0.281246	0.00104654	1
cg04461311	1.32079	0.400014	0.00104745	1
cg13394191	0.469113	0.142139	0.00105079	1
cg06034203	0.306002	0.092717	0.00105258	1
cg18073357	-2.15963	0.654677	0.0010563	1
cg07143331	1.49605	0.453529	0.0010569	1
cg08735298	-1.33317	0.404138	0.00105736	1
cg06951011	1.31676	0.399189	0.00105828	1
cg20291925	-1.22115	0.370309	0.00106077	1
cg00382053	0.619273	0.187879	0.00106621	1
cg16299159	-1.25917	0.382142	0.00107057	1
cg03388712	1.44793	0.439408	0.00107122	1
cg10955208	0.862575	0.26181	0.00107566	1
cg21101538	-0.858052	0.260756	0.00108813	1
cg16006969	-1.52168	0.462493	0.00108851	1
cg06906156	-1.55951	0.474083	0.00109052	1
cg02458113	-1.18988	0.361656	0.00109119	1
cg21593860	1.37583	0.418414	0.00109552	1
cg17344932	1.01404	0.308466	0.00110111	1
cg27011024	-1.06817	0.325105	0.00110627	1
cg15414638	-0.513118	0.156188	0.00110901	1
cg11596863	-1.13461	0.345438	0.00111016	1
cg04713188	0.929039	0.282858	0.00111296	1
cg17284082	-1.44921	0.441611	0.00112099	1
cg09834444	2.40742	0.733896	0.00112633	1
ch.12.57736122F	-0.442459	0.134901	0.00112813	1
cg19443189	-0.997657	0.304215	0.00113262	1
cg18557684	-0.848994	0.258965	0.00113485	1
cg00109503	-0.71067	0.216821	0.00113776	1
cg18705098	1.32026	0.40288	0.00114052	1
cg27004521	1.46398	0.446943	0.0011438	1
cg13847589	-0.431669	0.131809	0.00114689	1
cg11020537	-1.50961	0.461073	0.00115136	1
cg14777561	-0.539717	0.164829	0.00115156	1
cg12463100	-0.969698	0.296146	0.00115279	1
cg21149764	1.25075	0.382063	0.00115302	1
cg00828721	0.449202	0.137274	0.00115651	1
cg10641368	-1.28203	0.391862	0.00116218	1
cg19947061	-1.55962	0.47682	0.00116244	1
cg09217581	-0.60078	0.183627	0.00116283	1
cg05061650	0.857356	0.262168	0.00116604	1
cg01822102	1.39197	0.425791	0.00117241	1
cg14592072	-0.586894	0.179548	0.00117413	1
cg19901994	1.22271	0.374164	0.00117708	1
cg25588792	-0.419385	0.128387	0.00118347	1
cg16944964	-0.448737	0.137402	0.00118583	1
cg23262020	-1.59316	0.487997	0.00119026	1
cg16542125	1.04246	0.319357	0.0011915	1
cg21035142	-1.30577	0.400111	0.00119211	1
cg13409248	-0.57915	0.177484	0.00119658	1
cg03020000	-1.08277	0.332066	0.00120629	1
cg08313393	1.42275	0.436539	0.00121281	1
cg06386929	1.43557	0.440673	0.00121638	1
cg03195269	-0.914491	0.280819	0.00122352	1
cg24688471	-0.76047	0.233589	0.00122704	1
cg02045011	-0.52466	0.161188	0.00122761	1
cg24047578	-0.453756	0.139398	0.00122813	1
cg02285715	-1.48371	0.455741	0.00122891	1
cg12155013	-1.75972	0.540571	0.00122926	1
cg06851207	-0.344653	0.10589	0.00123012	1
cg04571059	-1.45525	0.447115	0.0012309	1
cg24954210	0.729413	0.224084	0.00123146	1
cg11109809	-0.61991	0.19048	0.00123402	1
cg18856614	-0.687716	0.211472	0.00123658	1
cg07536333	-1.63174	0.501584	0.00123684	1
cg24272691	-1.32627	0.407995	0.00124696	1
cg19477001	-1.68498	0.518478	0.00125029	1
cg15110079	1.10787	0.340911	0.00125293	1
cg10349879	-1.17219	0.360837	0.00125409	1
cg12298259	1.26856	0.390488	0.00125514	1
cg24161793	-0.90628	0.279116	0.00126551	1
cg05191454	1.87963	0.579171	0.00126649	1
cg12284382	-1.66539	0.51308	0.00126658	1
cg15083678	1.30238	0.401297	0.00127107	1
cg04733826	-1.11643	0.344005	0.00127274	1
cg23535950	-0.758264	0.233873	0.00128173	1
cg13563193	-0.441022	0.136019	0.00128508	1
cg06760279	1.59539	0.492264	0.00128787	1
cg05963821	-0.654911	0.202071	0.00129036	1
cg09284949	-0.406094	0.125343	0.00129461	1
cg11289006	1.70156	0.525332	0.00129629	1
cg26752888	-0.841261	0.259638	0.0012964	1
cg02648101	1.34934	0.41655	0.00129743	1
cg04522596	1.75879	0.5433	0.00130579	1
cg04913118	1.47037	0.454192	0.00130658	1
cg22658985	1.63453	0.505059	0.00131036	1
cg17273045	-0.694898	0.214733	0.00131379	1
cg08085267	-0.294224	0.0909359	0.00131534	1
cg23838943	1.58554	0.490101	0.00131573	1
cg17114200	1.84361	0.569855	0.00131604	1
cg01233722	-1.04352	0.322631	0.00131749	1
cg06099276	-0.683519	0.211298	0.00131924	1
cg19533679	0.789192	0.244004	0.00132584	1
cg13885623	0.496197	0.15352	0.00132661	1
cg25084027	-1.05987	0.327827	0.00132696	1
cg25973354	1.42422	0.440629	0.0013271	1
cg04547588	-1.24452	0.385101	0.00132834	1
cg26423322	-0.897408	0.277625	0.00132859	1
cg19439706	-0.773496	0.2393	0.00132891	1
cg26263773	1.91898	0.593813	0.00132904	1
cg07264401	0.417456	0.129148	0.00133082	1
cg14260418	1.29429	0.400501	0.00133316	1
cg00019137	-1.27064	0.393234	0.00133397	1
cg01483459	1.70831	0.528958	0.00133826	1
cg02527886	1.23845	0.383494	0.00134232	1
cg18655348	1.53898	0.47662	0.00134262	1
cg01152986	-1.25156	0.387751	0.00134885	1
cg07416187	-0.610431	0.189123	0.00134924	1
cg03371199	-0.347867	0.107803	0.00135322	1
cg10473479	1.22481	0.37961	0.00135644	1
cg16693870	1.38137	0.428333	0.00136206	1
cg22679316	-0.384999	0.119489	0.00137271	1
cg18282791	-0.798322	0.24779	0.0013748	1
cg07236342	-1.52939	0.474904	0.00137923	1
cg02870950	-0.800865	0.248689	0.00138515	1
cg17730474	-1.42654	0.443216	0.00138982	1
cg25102206	-1.17702	0.365708	0.00139399	1
cg07499159	1.08774	0.337973	0.00139644	1
cg18801599	-1.26589	0.393413	0.00139886	1
cg17723143	0.322019	0.100085	0.0013989	1
cg15365210	-1.56982	0.488082	0.00140209	1
cg00560119	-1.00514	0.312498	0.00140309	1
cg22344841	1.54976	0.481925	0.0014042	1
cg22233523	-1.29906	0.404136	0.00141398	1
cg13808399	-1.4022	0.436331	0.00141553	1
cg17957827	-1.12905	0.35141	0.00142175	1
cg22615372	-1.25542	0.390844	0.0014235	1
cg02268291	-1.29805	0.404226	0.00142918	1
cg00758473	-0.550251	0.171324	0.00143024	1
cg20955688	-1.925	0.599711	0.00143249	1
cg03063639	-0.606462	0.188896	0.00143335	1
cg03095607	1.09872	0.34229	0.00143516	1
cg02452840	-0.896774	0.279479	0.00144092	1
cg02334771	-1.46571	0.45701	0.00144628	1
cg10127554	-1.18717	0.370241	0.00145583	1
cg27310771	-0.915254	0.285559	0.00145717	1
cg26244616	0.685139	0.213843	0.00146215	1
cg07834934	1.40264	0.437865	0.00146527	1
cg27421298	-0.85309	0.266313	0.00146552	1
cg09477740	-1.01289	0.316436	0.00147486	1
cg05246887	-1.34298	0.419508	0.00147563	1
cg01010380	-1.06497	0.332616	0.00147626	1
cg18044720	1.79714	0.561624	0.00147968	1
cg16940935	1.56759	0.489881	0.00148238	1
cg23037133	-0.559308	0.174808	0.00148741	1
cg04349311	-1.10784	0.346316	0.00148906	1
cg26441877	-0.612078	0.191385	0.00149165	1
cg11951446	-0.712523	0.222786	0.00149499	1
cg23600944	1.53999	0.481707	0.00149675	1
cg16713357	1.63017	0.510009	0.00149822	1
cg18747378	0.288198	0.0901396	0.00149984	1
cg03855276	-1.66424	0.520718	0.00150275	1
cg16364152	-1.26359	0.395501	0.00151049	1
cg03104808	1.68058	0.526168	0.00151143	1
cg13458335	-1.1265	0.352639	0.00151487	1
cg19431561	-0.973118	0.304724	0.00151706	1
cg16533373	-0.942729	0.295205	0.00151782	1
cg17069662	1.02887	0.322213	0.00151869	1
cg20974139	1.21551	0.380669	0.00152178	1
cg25541928	-0.412688	0.129276	0.00152285	1
cg18991169	-0.446998	0.140026	0.0015237	1
cg05591997	-1.38004	0.432526	0.00152933	1
cg12963866	-0.572893	0.1796	0.00153539	1
cg06818823	-0.832466	0.26096	0.00153669	1
cg02840044	1.72112	0.539929	0.00154382	1
cg25591794	-0.310647	0.0974861	0.00155198	1
cg18022362	-1.03199	0.323875	0.00155259	1
cg24523535	-1.16078	0.364274	0.00155296	1
cg03221778	-1.10537	0.346919	0.00155422	1
cg16551454	-1.15385	0.362227	0.00155717	1
cg00641632	-1.46587	0.460211	0.0015583	1
cg19042540	1.52145	0.47769	0.00156145	1
cg03438644	-0.829733	0.260513	0.00156245	1
cg01305327	-1.77343	0.556941	0.00156249	1
cg20564273	-1.1722	0.368258	0.00156441	1
cg07690882	-0.397597	0.124913	0.00156972	1
cg11043450	-1.14975	0.361201	0.00157051	1
cg27138727	1.61992	0.508979	0.00157139	1
cg16554981	-0.595887	0.187242	0.00157445	1
cg17090968	-0.518451	0.162912	0.0015749	1
cg06170657	-1.28536	0.403866	0.00157522	1
cg17740632	-0.865938	0.272144	0.00157664	1
cg00186414	-1.3519	0.425	0.00158244	1
cg00711734	-1.12447	0.353588	0.00158509	1
cg14404158	-0.969573	0.304854	0.00158744	1
cg06873564	1.25914	0.396046	0.0015912	1
cg26280685	1.09359	0.344029	0.00159463	1
cg15550572	-0.631939	0.19884	0.00159496	1
cg05724268	1.92675	0.606241	0.00159508	1
cg27638115	1.933	0.608284	0.00159537	1
cg02595412	1.07506	0.338241	0.00159586	1
cg15721615	0.945091	0.297356	0.00159619	1
cg10176457	-0.794917	0.250156	0.00159945	1
cg02041137	-1.42017	0.44703	0.00160361	1
cg19337413	-1.27254	0.4006	0.00160399	1
cg13629903	1.11635	0.351458	0.0016074	1
cg17381847	-0.995753	0.313595	0.00160758	1
cg04375237	-0.682439	0.214981	0.00161051	1
cg04485956	-0.498226	0.156934	0.00161324	1
cg09145391	-1.44242	0.454352	0.00161366	1
cg10231116	0.970343	0.305658	0.00161375	1
cg22797175	1.91264	0.602538	0.00161434	1
cg00576014	-0.981426	0.309136	0.00161665	1
cg26857910	-0.868504	0.273618	0.00161747	1
cg15909613	-1.67184	0.526758	0.00161791	1
cg20002283	-1.41879	0.447087	0.0016203	1
cg01986911	1.3994	0.440886	0.00162114	1
cg14343062	-1.02639	0.323428	0.00162244	1
cg14479889	-1.36418	0.430002	0.00162711	1
cg05313009	-0.82525	0.260118	0.00163004	1
cg06861087	-1.39589	0.440113	0.00163212	1
cg22135468	-1.11134	0.350543	0.00163843	1
cg16597437	-1.1005	0.347237	0.0016421	1
cg06928838	-1.31339	0.414413	0.00164324	1
cg20449379	0.726987	0.229377	0.00164599	1
cg27516925	0.436667	0.137738	0.00164776	1
cg11539296	0.566503	0.178825	0.0016483	1
cg17104700	0.826544	0.260911	0.0016509	1
cg22379776	1.54728	0.488419	0.00165095	1
cg01118653	1.19141	0.376096	0.00165486	1
cg05814555	-1.3404	0.423289	0.00165863	1
cg19532257	-0.7456	0.235453	0.00165935	1
cg03389928	1.2957	0.409225	0.00166338	1
cg23687994	-1.3955	0.440887	0.00166619	1
cg01871498	1.55485	0.491302	0.00166877	1
cg16433074	1.0705	0.338276	0.001669	1
cg05662664	0.972482	0.307333	0.00167235	1
cg12990465	1.2377	0.391236	0.00167607	1
cg00222801	-1.00769	0.31861	0.0016808	1
cg01336781	-0.489013	0.154696	0.00169158	1
cg25588969	-1.07278	0.339377	0.00169261	1
cg12132029	-0.598789	0.189453	0.00169511	1
cg14542802	-0.863424	0.273193	0.00169647	1
cg24411488	1.81534	0.574764	0.00170283	1
cg07782630	-1.2979	0.410874	0.00170303	1
cg22813220	-1.2976	0.410816	0.00170419	1
cg11348653	0.852334	0.2699	0.00170748	1
cg05803631	-0.294055	0.0931114	0.00170772	1
cg15773704	-0.632279	0.200268	0.00171532	1
cg12426360	1.6848	0.533912	0.00172053	1
cg06097320	-1.71692	0.544218	0.00172383	1
cg09011742	-0.751567	0.23818	0.00172627	1
cg13430678	-2.07153	0.656709	0.0017285	1
cg21208157	-1.26995	0.402592	0.00172888	1
cg24836204	-1.58342	0.502047	0.00172915	1
cg05130642	0.138287	0.0438461	0.00173135	1
cg04876606	-1.34693	0.42707	0.00173158	1
cg09946870	1.15277	0.365507	0.00173373	1
cg00602234	-0.795812	0.252353	0.00173436	1
cg02048890	-0.770971	0.244517	0.00173711	1
cg01044695	-0.602295	0.190971	0.00173904	1
cg09684485	1.49305	0.473593	0.00173904	1
cg10641986	-1.07184	0.339952	0.00173929	1
cg14391923	-0.443769	0.140737	0.00173941	1
cg02347904	-0.406049	0.128807	0.00174093	1
cg09516965	-0.782551	0.248283	0.00174125	1
cg09539481	-1.61269	0.51159	0.00174136	1
cg07226140	-1.20762	0.383191	0.00174774	1
cg00684116	1.08796	0.345469	0.00175021	1
cg08076125	-0.428066	0.135948	0.00175963	1
cg25023057	-1.33671	0.424475	0.00175994	1
cg23314826	1.32784	0.421738	0.00176105	1
cg10810305	-0.875035	0.2779	0.00176178	1
cg06780259	1.19165	0.37872	0.00177569	1
cg02237186	-1.20787	0.383833	0.0017759	1
cg02577368	-1.31865	0.419259	0.00178184	1
cg09985802	-0.533775	0.169702	0.0017828	1
cg16140510	-1.55891	0.495873	0.00178929	1
cg22518670	-0.533941	0.169791	0.00178981	1
cg05652840	1.58875	0.505433	0.00179207	1
cg03619586	-1.50463	0.478741	0.00179289	1
cg11983325	1.64405	0.523154	0.00179584	1
cg05142115	-0.856328	0.272449	0.00179697	1
cg13941254	1.40554	0.447168	0.00179917	1
cg22159514	-0.476535	0.15167	0.00180083	1
cg00137944	-1.39615	0.444392	0.00180103	1
cg00164583	1.48722	0.473332	0.00180184	1
cg05054093	-0.713	0.226917	0.00180213	1
cg23388714	-1.10249	0.351025	0.00181049	1
cg21627589	-0.786568	0.250439	0.0018106	1
cg19389075	1.14784	0.365492	0.00181213	1
cg24449629	-0.861657	0.274509	0.00181349	1
cg07095599	-1.75113	0.55771	0.00181472	1
cg10657250	1.13666	0.362057	0.0018158	1
cg06723301	-0.885904	0.282176	0.00181737	1
cg18680346	-1.32718	0.422854	0.00182071	1
cg10452801	-1.10663	0.352632	0.00182392	1
cg18187035	-0.680769	0.21697	0.00182901	1
cg08571020	0.836682	0.266662	0.00183251	1
cg18189641	0.394065	0.125603	0.00183376	1
cg23622129	-0.299071	0.0953398	0.00183669	1
cg22758504	1.21479	0.387373	0.00184001	1
cg22288011	-0.20825	0.0664157	0.00184224	1
cg06460717	-0.620974	0.198129	0.001846	1
cg25746778	-0.552912	0.176363	0.00184639	1
cg14750269	-0.474917	0.151549	0.00185212	1
cg20805999	-0.568154	0.181338	0.0018558	1
cg20131297	-1.24959	0.398912	0.00186002	1
cg06552618	-0.865739	0.276463	0.00186367	1
cg17841099	-1.05682	0.337431	0.00186449	1
cg08541729	-1.493	0.476888	0.00186898	1
ch.15.76992553F	-1.24442	0.397457	0.0018693	1
cg14259520	-0.801198	0.256018	0.00187709	1
cg05737842	1.42903	0.456611	0.00187783	1
cg26351679	1.43249	0.457715	0.00187836	1
cg12187586	-0.657358	0.210044	0.0018789	1
cg27174311	-1.1318	0.361675	0.00188112	1
cg02832322	-1.50097	0.479846	0.00188592	1
cg27375135	-1.20761	0.386086	0.00188676	1
cg13623966	1.02855	0.328907	0.00189182	1
cg20147862	-1.04007	0.332587	0.00189256	1
cg14059830	1.53627	0.491338	0.00189286	1
cg15356320	1.29415	0.413766	0.00189459	1
cg24513433	-0.448235	0.143333	0.00189777	1
cg01475757	1.20797	0.386329	0.00189781	1
cg25408620	0.79063	0.252949	0.00190032	1
cg13170891	1.29638	0.414726	0.00190219	1
cg07869048	-0.518294	0.165875	0.00190706	1
cg10029031	-1.24142	0.39728	0.00190728	1
cg07258916	-0.79129	0.253202	0.00190814	1
cg01863964	0.984451	0.315096	0.00190923	1
cg03344290	1.61963	0.518438	0.00191252	1
cg24091698	-1.12426	0.359942	0.00191621	1
cg03134083	1.16908	0.37437	0.00191902	1
cg19497325	1.32625	0.424711	0.00192222	1
cg14529146	-0.734691	0.235276	0.00192377	1
cg12656632	-0.710524	0.227514	0.00192386	1
cg16277835	-1.60848	0.515213	0.00192577	1
cg22658649	-1.0787	0.345539	0.00192789	1
cg06796689	-1.35972	0.435617	0.00193047	1
cg23233631	1.17052	0.374994	0.0019309	1
cg00997280	-0.975392	0.312498	0.00193293	1
cg24909466	-0.754504	0.241806	0.0019331	1
cg13636404	-1.87856	0.602158	0.00193883	1
cg05734176	-1.04775	0.335857	0.00194364	1
cg06087498	1.64855	0.528716	0.001949	1
cg16777618	-0.413804	0.132701	0.00194951	1
cg21649051	-1.16444	0.373474	0.00195281	1
cg05821634	-0.561155	0.179983	0.00195418	1
cg12213850	1.66405	0.533814	0.00195522	1
cg13436156	1.51198	0.485082	0.00195524	1
cg05143954	-1.43288	0.459639	0.00195561	1
cg15346286	1.33848	0.429413	0.00195665	1
cg02318629	-1.05973	0.340071	0.00195781	1
cg00377344	-0.349542	0.11214	0.00195789	1
cg07239593	1.56621	0.50266	0.00195975	1
cg19717572	-0.922999	0.296273	0.00196585	1
cg23338650	-0.553008	0.177505	0.00196786	1
cg14862111	-1.52418	0.489298	0.00197027	1
cg05873732	-1.23822	0.39751	0.00197242	1
cg06529468	-1.31639	0.422629	0.00197376	1
cg23873703	0.553275	0.177736	0.00198199	1
cg05941890	2.03987	0.655361	0.00198228	1
cg03353554	-1.35624	0.4358	0.00198551	1
cg06079347	-1.25612	0.403654	0.00199024	1
cg16149053	-1.39979	0.450047	0.0019988	1
cg01323634	-1.21599	0.390905	0.00199971	1
cg13758659	-0.711957	0.228863	0.00200091	1
cg17277729	-0.763282	0.245375	0.00200425	1
cg05169666	1.16522	0.37481	0.0020117	1
cg14975184	-0.778221	0.250333	0.00201335	1
cg16328381	-1.42636	0.458917	0.0020155	1
cg24485951	0.591951	0.190447	0.00201551	1
cg18956714	-0.4817	0.154978	0.00201839	1
cg08192143	1.13855	0.366428	0.00202247	1
cg23832388	-0.417996	0.134538	0.00202409	1
cg10580930	-1.24104	0.399457	0.00202475	1
cg13188519	0.883661	0.284404	0.00202722	1
cg27074530	-1.5337	0.493767	0.00202846	1
cg17360552	0.285068	0.0917729	0.00202905	1
cg08525989	-0.818053	0.263391	0.00203134	1
cg01644979	-0.82494	0.265568	0.00203154	1
cg23558842	-0.377632	0.121572	0.00203162	1
cg12751404	-1.19604	0.385088	0.00203305	1
cg00688447	-0.506907	0.163341	0.00204437	1
cg09112218	0.265517	0.0855275	0.00204573	1
cg16208271	1.66273	0.535775	0.00204614	1
cg15535636	1.7036	0.548979	0.00204631	1
cg10599035	-0.833063	0.268405	0.00204682	1
cg23780937	-0.925878	0.298302	0.00204784	1
cg15979098	-1.05996	0.341556	0.00204786	1
cg11085762	1.45478	0.468928	0.00205044	1
cg04993286	1.82339	0.58779	0.00205514	1
cg22838357	-0.545321	0.175811	0.00205671	1
cg17678946	-1.08434	0.349579	0.00205684	1
cg16279541	1.38427	0.446224	0.00205843	1
cg10258730	0.736044	0.237347	0.00206021	1
cg17993900	-1.16535	0.375764	0.00206262	1
cg01159288	-1.08711	0.350531	0.00206375	1
cg02580745	1.37817	0.444482	0.00206465	1
cg18205949	-1.65786	0.534651	0.00206547	1
cg19272986	1.22274	0.394426	0.00207126	1
cg17465227	1.03567	0.334123	0.00207308	1
cg23493510	-0.672706	0.217018	0.00207355	1
cg17758696	0.607499	0.195924	0.00207358	1
cg00728398	1.83538	0.59217	0.00207418	1
ch.8.669769F	-0.284172	0.0917025	0.00207628	1
cg16119128	-1.47936	0.477328	0.00207805	1
cg18825430	-1.54175	0.497655	0.00208497	1
cg08932474	1.30061	0.419828	0.00208533	1
cg09017174	-1.18572	0.382814	0.00208603	1
cg21517147	-1.25344	0.404617	0.0020867	1
cg01423776	-1.57747	0.509344	0.00208754	1
cg03329536	-1.47458	0.476094	0.00208821	1
cg27470027	-0.856019	0.276315	0.00208834	1
cg17025683	-0.607167	0.196091	0.00209369	1
cg18391058	-1.26648	0.409195	0.00210395	1
cg06040882	0.703848	0.227442	0.00210408	1
cg18715299	1.1849	0.382842	0.00210725	1
cg07019252	-1.22624	0.396192	0.00210763	1
cg10837685	0.65252	0.210855	0.00210939	1
cg01593787	-1.2716	0.410968	0.00210976	1
cg04107140	-0.706103	0.228155	0.0021108	1
cg15741706	1.37248	0.443579	0.00211527	1
cg04150136	-1.25583	0.405946	0.0021188	1
cg14609757	-1.42521	0.460771	0.00211896	1
cg02613803	0.831815	0.268932	0.002119	1
cg15074838	-0.677696	0.219171	0.00212761	1
cg22873562	1.70475	0.551431	0.00212984	1
cg02309594	-0.744217	0.240764	0.00213337	1
cg08628565	-0.934376	0.302282	0.00213453	1
cg13964393	-1.50363	0.486503	0.00213463	1
cg17921412	-0.586004	0.189626	0.00213647	1
cg16831461	-1.50831	0.488138	0.00213866	1
cg08694802	1.38964	0.449737	0.00213913	1
cg27166921	0.631589	0.204391	0.00214022	1
cg02664157	-0.950088	0.307581	0.00214875	1
cg06646650	-0.618823	0.200413	0.00215158	1
cg00286450	-1.32353	0.428589	0.00215345	1
cg24148474	-0.874575	0.283204	0.00215556	1
cg04167903	1.73679	0.562562	0.00215631	1
cg24776350	1.15133	0.372833	0.00215715	1
cg02086174	-1.03175	0.33408	0.00215716	1
cg14173185	-0.642657	0.208118	0.00216283	1
cg02237704	-0.996424	0.322785	0.00216486	1
cg17349352	-1.94897	0.631589	0.00216658	1
cg10302736	-1.20226	0.389733	0.00217276	1
cg08157579	-0.995748	0.322759	0.0021781	1
cg09910120	1.47337	0.477756	0.00218056	1
cg23155944	-0.482407	0.156458	0.00218784	1
cg22353818	-1.4723	0.477561	0.00218833	1
cg03691822	-0.360785	0.11706	0.00219374	1
cg06230513	-1.38714	0.450149	0.00219873	1
cg13966843	0.168808	0.054783	0.00219956	1
cg10357885	0.293076	0.095124	0.00220213	1
cg15479068	-0.711387	0.230871	0.00220411	1
cg00678361	0.500992	0.16264	0.0022112	1
cg14559369	-1.02262	0.332081	0.00221764	1
cg25129750	0.968602	0.314684	0.0022202	1
cg06418531	-1.63345	0.530784	0.00222868	1
cg14218223	1.08372	0.352192	0.00223238	1
cg08074182	0.892472	0.290086	0.00223537	1
cg01500115	-1.66545	0.541413	0.00223643	1
cg01959541	-0.519404	0.168863	0.00224176	1
cg16660274	-0.584628	0.190023	0.00224243	1
cg18583728	-1.25312	0.407521	0.00224621	1
cg13074532	1.22174	0.397406	0.00225169	1
cg07119855	-1.56769	0.510015	0.00225604	1
cg24226219	-0.798109	0.259581	0.00225651	1
cg02321885	-1.16564	0.379209	0.00225744	1
cg20320717	-0.689864	0.22443	0.0022592	1
cg12777753	0.58202	0.189341	0.00226024	1
cg06747745	-0.987854	0.321506	0.00226913	1
cg06858172	1.41715	0.46134	0.00227188	1
cg25605771	0.84614	0.275426	0.00227225	1
cg11184091	-1.47948	0.481658	0.00227383	1
cg19924025	-0.901648	0.293566	0.00227478	1
cg02995770	1.09687	0.357158	0.0022784	1
cg09761067	1.6522	0.538058	0.00228082	1
ch.5.2733100F	0.981616	0.319676	0.00228238	1
cg22234827	-0.831213	0.270738	0.00228549	1
cg20795417	0.255267	0.0831858	0.00229137	1
cg12569592	-0.760055	0.247705	0.00229556	1
cg13378886	-0.876513	0.28562	0.0022962	1
cg12945324	-0.657876	0.214388	0.00229737	1
cg02767202	-1.00176	0.326486	0.00229897	1
cg01182973	-0.885642	0.288667	0.0023	1
cg25876608	-1.21165	0.395033	0.00230543	1
cg04108127	-0.831488	0.271076	0.00230543	1
cg17434453	0.827993	0.269929	0.00230605	1
cg25521481	-0.762773	0.248814	0.00231172	1
cg13396037	-0.951111	0.310124	0.00231197	1
cg02914667	1.34282	0.438001	0.00231608	1
cg06069407	1.03072	0.336303	0.00232494	1
cg00576402	-1.38725	0.452672	0.00232693	1
cg11634496	-1.15978	0.378487	0.00233	1
cg19683251	1.14654	0.37418	0.00233095	1
cg25274052	-1.38138	0.45081	0.00233168	1
cg04705318	1.15851	0.378174	0.00233478	1
cg17333139	0.406349	0.132643	0.00233566	1
cg04343868	1.22308	0.399328	0.00233899	1
cg00544032	0.897994	0.293179	0.00234064	1
cg12529868	-0.827118	0.270072	0.00234073	1
cg14745529	-0.657435	0.214701	0.00234513	1
cg25036483	-1.03143	0.336862	0.00234844	1
cg12076692	1.24162	0.405621	0.00235076	1
cg15394558	1.06921	0.349258	0.0023521	1
cg03442035	-0.997354	0.32579	0.00235296	1
cg01588444	1.1958	0.39065	0.00235431	1
cg05553000	-1.14696	0.37475	0.00235564	1
cg07140885	1.82125	0.59508	0.00235579	1
cg19929123	-1.05137	0.343485	0.0023571	1
cg19217130	0.507766	0.165963	0.00236099	1
cg27616751	1.70076	0.55594	0.00236401	1
cg18633736	-0.834463	0.272697	0.00236431	1
cg07988927	1.43398	0.468732	0.00236615	1
cg07478629	0.98595	0.322326	0.00236717	1
cg14095283	1.02512	0.335099	0.00236727	1
cg06047886	0.696381	0.227658	0.00236786	1
cg15699942	-0.785711	0.256808	0.00236848	1
cg00656387	-0.608271	0.198818	0.00236858	1
cg25336000	-1.47085	0.481046	0.00237821	1
cg12927641	-0.247927	0.0810773	0.00237842	1
cg02977706	-1.41413	0.462505	0.00237912	1
cg11359684	-0.729277	0.238436	0.00237918	1
cg26902277	1.24041	0.405659	0.00238012	1
cg14362630	-0.758186	0.247974	0.00238102	1
cg08493294	-1.35518	0.44331	0.00238395	1
cg13088374	-0.804797	0.263285	0.00238506	1
cg12297374	-0.44217	0.144712	0.00239276	1
cg22103764	-1.12263	0.367384	0.00239346	1
cg01374047	-1.19661	0.391624	0.00239403	1
cg05771701	-0.872669	0.285563	0.00239406	1
cg16245040	1.96999	0.644955	0.00239935	1
cg09655559	-1.75392	0.574288	0.0024025	1
cg26924012	-0.444746	0.145595	0.00240679	1
cg19881481	-1.19699	0.391998	0.00240873	1
cg18678185	-0.606523	0.198619	0.00241052	1
cg22471726	-0.49513	0.16216	0.00241432	1
cg02941816	-0.896047	0.293444	0.0024145	1
cg10966876	-0.996196	0.326571	0.00243262	1
cg16415785	-0.817575	0.268011	0.00243503	1
cg11695684	-0.841161	0.275781	0.00243666	1
cg26698749	-0.587666	0.192678	0.00243731	1
cg14253605	0.496558	0.162737	0.0024393	1
cg06269204	1.21142	0.397168	0.00244071	1
cg04425458	-1.62114	0.53161	0.00244096	1
cg22501103	1.19961	0.393425	0.00244509	1
cg25181751	0.304728	0.0999394	0.00244593	1
cg26514420	-1.26017	0.413239	0.00244635	1
cg05508296	1.28213	0.42058	0.002449	1
cg25724837	1.68249	0.551907	0.00244957	1
cg13553400	1.52328	0.499683	0.00245236	1
cg11479035	-1.0414	0.341625	0.00245288	1
cg21367187	0.53163	0.174447	0.00245671	1
cg26739951	-1.01925	0.334408	0.00245895	1
cg08963013	-0.107721	0.0353445	0.00245916	1
cg26069745	-0.721501	0.236791	0.00246332	1
cg01548777	-0.452418	0.148497	0.00246617	1
cg12252866	-1.46327	0.480343	0.00246749	1
cg22781123	1.12777	0.370189	0.00246944	1
cg24713343	-0.850261	0.27914	0.00247204	1
cg12668043	0.643681	0.21133	0.00247307	1
cg17098415	-1.06234	0.348811	0.00247483	1
cg26240842	-1.10458	0.36267	0.0024752	1
cg06552549	-0.844751	0.277392	0.00247853	1
cg25793027	-1.32734	0.435934	0.00248148	1
cg07295974	-0.84185	0.276538	0.00248609	1
cg20480783	-0.57253	0.188132	0.00248752	1
cg14973383	-0.887312	0.291481	0.00248774	1
cg01014615	-0.702021	0.230699	0.00249606	1
cg21011110	-1.1639	0.382586	0.00250237	1
cg02670133	-1.20747	0.396909	0.002503	1
cg25271146	0.795988	0.261663	0.00250479	1
cg06361278	-1.05585	0.347179	0.00250986	1
cg23494413	1.66608	0.548034	0.00251666	1
cg00091044	-1.28813	0.423663	0.00251841	1
cg06245776	-0.442382	0.145557	0.00252143	1
cg24502047	1.15742	0.38075	0.0025216	1
cg05041517	1.43458	0.471898	0.00252182	1
cg23646541	1.35072	0.444341	0.0025252	1
cg02080682	1.78835	0.588425	0.00252641	1
cg16988129	-1.18343	0.389371	0.00252762	1
cg11841288	0.837474	0.275592	0.00253206	1
cg00267746	-1.02103	0.336057	0.00253515	1
cg16086185	-1.25754	0.413969	0.00253913	1
cg20194982	1.34376	0.442426	0.00254301	1
cg24058604	-0.481836	0.158656	0.00254473	1
cg26083825	1.04986	0.345718	0.00254714	1
cg10073696	1.05364	0.346977	0.00254792	1
cg17942371	-1.55962	0.513607	0.0025487	1
cg19628456	1.69133	0.557091	0.00254986	1
cg12447336	1.29469	0.426494	0.00255171	1
cg18593232	-1.62985	0.536941	0.00255258	1
cg09840645	0.942763	0.310483	0.00255365	1
cg07473843	-1.47393	0.485844	0.00256877	1
cg02020882	-1.16283	0.38326	0.00256904	1
cg15340887	-1.25478	0.413596	0.0025695	1
cg05627256	-1.50337	0.49553	0.0025723	1
cg02650972	-1.75146	0.577405	0.00257268	1
cg02896757	0.80648	0.265839	0.00257353	1
cg01155076	0.971961	0.320526	0.00257465	1
cg06665535	-1.81949	0.599968	0.00257592	1
cg25589039	-1.04426	0.344311	0.00258016	1
cg24174307	0.904876	0.298435	0.00258396	1
cg18533431	-0.202081	0.06664	0.00258559	1
cg25406657	1.16637	0.384685	0.00258822	1
cg02767788	0.647264	0.213443	0.00258897	1
cg06401851	-0.947963	0.312759	0.00259273	1
cg01144225	1.59728	0.527014	0.00259637	1
cg22840464	-1.88689	0.622747	0.00259642	1
cg04435828	1.01114	0.333686	0.00260026	1
cg24751155	1.1145	0.367787	0.00260302	1
cg25369616	1.41762	0.467934	0.0026069	1
cg15384821	-0.999098	0.329784	0.00260764	1
cg04541675	-0.797696	0.263329	0.00260911	1
cg23549869	-1.06626	0.351988	0.00260975	1
cg06425162	0.983105	0.324596	0.0026137	1
cg06710101	1.19897	0.395856	0.00261752	1
cg22696358	1.26038	0.416213	0.00261778	1
cg26673073	1.97535	0.652406	0.00261807	1
cg02769794	-1.17486	0.388049	0.00261992	1
cg26363759	-0.390411	0.128945	0.00262062	1
cg01239717	-0.756687	0.249997	0.00263151	1
cg25411534	-1.60526	0.530458	0.00263356	1
cg02362620	1.11754	0.369274	0.00263382	1
cg18800329	1.19331	0.39433	0.00263565	1
cg09616494	0.549062	0.181421	0.00263794	1
cg23922920	-1.04609	0.34576	0.00263974	1
cg07306088	-1.34286	0.44382	0.00264053	1
cg10769157	-1.55031	0.512384	0.00264175	1
cg15930798	-1.56103	0.51618	0.00265253	1
cg13467780	-1.27526	0.421725	0.00265497	1
cg19433066	-1.09127	0.361009	0.00266275	1
cg05206183	1.76924	0.585474	0.00267049	1
cg16044379	1.26651	0.419155	0.00267214	1
cg17338208	-0.710884	0.235243	0.00267714	1
cg27602263	-0.557629	0.184536	0.00268202	1
cg11803843	0.941108	0.311507	0.00268538	1
cg00135815	-1.0821	0.358266	0.00268626	1
cg01378090	-1.22706	0.406313	0.00268742	1
cg16435903	1.25167	0.414548	0.00268937	1
cg10461264	-1.20755	0.399944	0.002698	1
cg05873646	1.64	0.543321	0.00269914	1
cg18172135	-0.54541	0.180677	0.00269948	1
cg26335527	-1.39981	0.463862	0.00271134	1
cg06749854	-1.2912	0.427951	0.0027125	1
cg19585412	-1.21263	0.401989	0.00271595	1
cg26390609	1.38936	0.46064	0.00272212	1
cg07169295	1.5238	0.505215	0.00272342	1
cg03460049	-0.967117	0.320681	0.00272654	1
cg23692500	1.26188	0.418496	0.00272842	1
cg05622441	-1.33204	0.441773	0.00273017	1
cg14169158	-0.840804	0.278909	0.00273796	1
cg11794215	-0.524028	0.173845	0.00273949	1
cg11572340	-0.814813	0.270451	0.00274223	1
cg16058498	-1.33361	0.442579	0.00274756	1
cg11183000	-1.74273	0.578513	0.00275096	1
cg02877873	-0.610155	0.202518	0.00275503	1
cg09856869	1.51346	0.502409	0.00275528	1
cg25508679	-0.443434	0.147198	0.00275531	1
cg19403104	-0.916154	0.304141	0.00275806	1
cg11958278	1.61195	0.535176	0.00275844	1
cg16334629	-1.26275	0.419298	0.00275982	1
cg05311611	-1.60069	0.531474	0.00276079	1
cg05387119	1.57317	0.522415	0.00276321	1
cg20517154	-0.511668	0.169898	0.00276422	1
cg12435584	-1.08707	0.361014	0.00276486	1
cg21051454	-1.2573	0.417548	0.00276495	1
cg09893100	-1.39996	0.464988	0.00276677	1
cg01832586	1.44289	0.479282	0.00276866	1
cg15732851	-0.66568	0.22107	0.00277047	1
cg03251111	1.01236	0.336272	0.00277552	1
cg12092561	-0.613617	0.203835	0.00277716	1
cg15646900	-1.11302	0.369786	0.00277845	1
cg18013067	-1.10728	0.36788	0.002781	1
cg17351116	1.57556	0.5235	0.00278116	1
cg12145552	-1.12407	0.373515	0.00278168	1
cg23139173	1.16602	0.387457	0.00278542	1
cg15420785	-1.23209	0.40949	0.00278549	1
cg25525207	-1.60974	0.534988	0.00278596	1
cg16667631	-0.809754	0.269087	0.00278679	1
cg06824727	-1.02228	0.339787	0.00278839	1
cg20904013	-2.11529	0.703226	0.00279295	1
cg08816248	-1.08677	0.361293	0.00279297	1
cg09361219	-0.943486	0.313687	0.00279378	1
cg14202825	-0.920184	0.305898	0.0027941	1
cg18973939	-0.533984	0.177519	0.00279665	1
cg06758158	-1.22793	0.408291	0.00280052	1
cg25307902	-0.477506	0.158783	0.00280141	1
cg18398557	1.34727	0.448043	0.0028026	1
cg09112717	-0.752346	0.250201	0.00280708	1
cg09537553	-0.728742	0.242399	0.0028076	1
cg00166234	1.09345	0.363695	0.00281075	1
cg20825664	1.06132	0.353033	0.00281239	1
cg08097446	0.647641	0.215431	0.00281277	1
cg07338077	-1.31912	0.438882	0.00281412	1
cg05755837	0.444153	0.147779	0.00282078	1
cg20728746	-1.45526	0.484328	0.00282483	1
cg10818763	1.37566	0.457881	0.00282525	1
cg20453176	1.50547	0.501241	0.00282714	1
cg17708571	-0.890408	0.2964	0.0028322	1
cg16107001	-0.86401	0.287697	0.00283299	1
cg07892879	1.35973	0.452763	0.00283607	1
cg17346115	-1.3645	0.45437	0.00283789	1
cg13779662	-1.28232	0.427029	0.00283944	1
cg05053735	-1.54084	0.513114	0.00283953	1
cg02670123	-0.759389	0.252914	0.00284204	1
cg01226231	-1.05402	0.351065	0.00284978	1
cg15503553	-0.836241	0.278552	0.00285026	1
cg01087645	-1.42021	0.473194	0.00285244	1
cg00950958	-1.02659	0.342041	0.00285355	1
cg11600697	-1.72286	0.574198	0.00285972	1
cg00589283	1.79356	0.597887	0.00286752	1
cg23137005	0.66873	0.222989	0.00287553	1
cg18791365	-1.15051	0.383632	0.0028759	1
cg24941387	0.743265	0.247801	0.00287627	1
cg10035922	-1.35918	0.453163	0.00287694	1
cg01382153	-0.856436	0.285558	0.00287773	1
cg00113208	1.85112	0.617354	0.00287971	1
cg25397849	1.45347	0.484759	0.00288293	1
cg08197122	1.2196	0.406913	0.00289375	1
cg22562051	-1.33499	0.445477	0.0028971	1
cg17990398	0.60878	0.203143	0.00289735	1
cg10851071	-1.15333	0.384894	0.00289914	1
cg25230917	1.37932	0.460314	0.00290014	1
cg09216001	1.02475	0.342043	0.00290492	1
cg00936146	-0.913102	0.304802	0.0029067	1
cg13332574	0.630083	0.210329	0.002908	1
cg25496071	-1.18137	0.394301	0.00290839	1
cg20518889	-0.603025	0.201276	0.00290985	1
cg20208633	0.316827	0.105786	0.00291258	1
cg04541077	0.706758	0.235967	0.00291297	1
cg19680485	-0.68825	0.229826	0.00291781	1
cg05596294	-0.638908	0.213368	0.00291892	1
cg03487716	1.18546	0.395877	0.00292059	1
cg27583026	-1.53838	0.513994	0.00293199	1
cg13877999	0.248936	0.083191	0.00293958	1
cg07131093	-0.958464	0.320356	0.0029441	1
cg06372145	-0.491294	0.164293	0.00294971	1
cg13922166	-1.03168	0.344942	0.0029555	1
cg08333804	1.88571	0.630655	0.00295607	1
cg06777321	1.41038	0.471665	0.00295787	1
cg23069297	1.29762	0.433914	0.00295985	1
cg13749118	1.02843	0.343873	0.00296007	1
cg21833476	-1.03151	0.34498	0.00296102	1
cg12719030	-0.447313	0.149636	0.0029641	1
cg03094481	1.18904	0.397744	0.00296428	1
cg25814383	-0.839221	0.280697	0.00296484	1
cg02149658	0.993897	0.332518	0.00296967	1
cg01268752	1.1212	0.375052	0.00297186	1
cg21128787	1.28866	0.431265	0.00297542	1
cg11977139	0.696136	0.232954	0.00297555	1
cg23849099	0.868744	0.290729	0.00298112	1
cg07056242	1.55127	0.519295	0.00298507	1
cg22085380	0.95448	0.319526	0.00298595	1
cg06034202	1.06621	0.357001	0.00299556	1
cg12400864	-0.194312	0.0650685	0.00299699	1
cg11354991	-1.31347	0.439865	0.00299732	1
cg06932756	-0.716652	0.239984	0.00299798	1
cg27353330	-1.18428	0.396632	0.00299978	1
cg19940065	-0.75987	0.2546	0.00301282	1
cg09565639	-0.837796	0.28069	0.00301349	1
cg05242257	-0.859876	0.288121	0.00301476	1
cg19346623	-1.3618	0.456367	0.00301641	1
cg09177253	-1.41425	0.473939	0.00301957	1
cg20073472	-0.141372	0.0473724	0.00302303	1
cg22719902	1.15759	0.388037	0.00302687	1
cg14196353	1.45364	0.487365	0.00302694	1
cg21365602	-1.29897	0.435462	0.00302725	1
cg02002619	1.42656	0.478306	0.00303124	1
cg17648210	-0.75331	0.252573	0.00304094	1
cg15344228	-0.638473	0.214138	0.00304193	1
cg07215236	0.616849	0.206937	0.00304258	1
cg19342109	-0.824367	0.276481	0.00304393	1
cg14429865	-1.45465	0.487907	0.0030447	1
cg18062651	0.745518	0.250073	0.00304706	1
cg05527918	-1.88353	0.631986	0.00305156	1
cg20957739	-0.503146	0.168812	0.0030579	1
cg00414166	0.995781	0.334188	0.00305953	1
cg00452393	-1.28169	0.430207	0.00306272	1
cg12622242	-0.381658	0.128104	0.0030636	1
cg05216730	-0.658638	0.221089	0.00306514	1
cg18250135	-1.66568	0.559456	0.00307599	1
cg18807449	0.837779	0.281307	0.0030776	1
cg05492845	-1.53177	0.514494	0.00308077	1
cg13202816	-1.70955	0.574191	0.0030816	1
cg08455031	1.23663	0.415357	0.00308329	1
cg13796272	0.838477	0.281594	0.00308415	1
cg23439141	-1.06114	0.356407	0.00308433	1
cg26203883	-0.83277	0.279719	0.00308588	1
cg19927328	0.999017	0.335595	0.00308895	1
cg16901788	-0.660049	0.221724	0.00308953	1
cg17431345	-0.956524	0.321391	0.003092	1
cg03744975	-0.522299	0.175523	0.0030942	1
cg11247674	-0.940272	0.316011	0.00309641	1
cg25535838	-1.03114	0.346549	0.0031008	1
cg05037927	-0.462656	0.155507	0.00310162	1
cg24674024	1.3869	0.466165	0.00310491	1
cg12958561	-0.430769	0.144799	0.00310984	1
cg15678296	-0.77026	0.258924	0.0031105	1
cg08272105	1.0386	0.349198	0.00311684	1
cg10760320	-0.537166	0.180602	0.00311774	1
cg07014020	0.422848	0.142229	0.00312309	1
cg17533458	-0.385421	0.129664	0.00313115	1
cg06760518	-0.840997	0.283006	0.0031334	1
cg04214866	-1.3849	0.465848	0.00313497	1
cg14583973	-0.276374	0.092993	0.00313663	1
cg13422275	0.621813	0.209215	0.00313986	1
cg27526149	-0.83112	0.279682	0.00314121	1
cg15685680	0.527797	0.177664	0.00315191	1
cg12227505	-1.31405	0.44239	0.0031522	1
cg24397983	-1.5592	0.525	0.00315691	1
cg26566927	-0.583376	0.196453	0.0031619	1
cg08581004	0.391426	0.131829	0.00316444	1
cg22294804	1.19848	0.403649	0.00316451	1
cg11801512	-0.593317	0.199823	0.00316593	1
cg02801485	-1.27975	0.43109	0.00316613	1
cg20855160	0.480462	0.161841	0.0031666	1
cg15663823	-0.807685	0.272084	0.00316952	1
cg05532108	-1.26295	0.425454	0.0031723	1
cg08056012	-1.39872	0.47125	0.00317311	1
cg24735489	0.579178	0.195131	0.00317395	1
cg17286258	-1.05576	0.355691	0.00317411	1
cg25150021	-0.776982	0.261737	0.00317432	1
cg19140928	1.33924	0.451263	0.00317998	1
cg25232942	-0.59261	0.199726	0.00318145	1
cg21055944	-1.48787	0.501493	0.00318469	1
cg08537652	-0.926495	0.31224	0.00318568	1
cg01946760	-0.734075	0.247416	0.00318825	1
cg02485003	1.46672	0.494429	0.00318835	1
cg12428604	-2.03516	0.686135	0.00318896	1
cg00007300	-0.722053	0.243373	0.00319083	1
cg15577180	1.3387	0.451281	0.00319334	1
cg02635592	-0.318582	0.10741	0.00319598	1
cg02137691	1.36781	0.461171	0.00319765	1
cg04910505	0.69378	0.23389	0.0031984	1
cg01084990	1.36106	0.459091	0.00320946	1
cg18125265	1.1106	0.374596	0.00320969	1
cg14429128	0.7792	0.262826	0.00321278	1
cg09447007	-1.16697	0.393802	0.00322398	1
cg05057976	-0.59405	0.200513	0.00322575	1
cg02837122	-0.789177	0.266399	0.00323522	1
cg12579386	1.06415	0.359212	0.00323618	1
cg07440637	-1.32308	0.44666	0.00323667	1
cg06004564	1.11171	0.375266	0.00323706	1
cg10617784	-0.822613	0.27775	0.00323929	1
cg18105979	-0.406339	0.137214	0.00324314	1
cg17930459	-1.61887	0.546634	0.00324399	1
cg05090106	-1.79742	0.607049	0.00324409	1
cg15549029	1.33518	0.450979	0.00324879	1
cg00777895	-1.09735	0.370618	0.00325028	1
cg04303908	-0.611957	0.206764	0.00325626	1
cg15611556	-1.79632	0.606949	0.00325667	1
cg26684174	-0.389224	0.131509	0.0032573	1
cg17765437	1.43942	0.486327	0.00325758	1
cg18007850	-0.832532	0.281303	0.00326217	1
cg19182423	0.647575	0.218853	0.00326925	1
cg20184887	1.28688	0.435022	0.00327114	1
cg24969605	-0.952442	0.321896	0.00327161	1
cg13423098	-0.363337	0.122856	0.00328297	1
cg04378940	-1.68518	0.569833	0.00328502	1
cg12135344	-0.392764	0.132812	0.00328807	1
cg16462413	-0.785978	0.26579	0.00329291	1
cg05272556	-0.865037	0.292573	0.00329737	1
cg07580975	-0.74877	0.253317	0.00330033	1
cg27633912	-0.641945	0.217231	0.00330282	1
cg00630583	-1.45636	0.492688	0.003303	1
cg25130390	-0.691411	0.23393	0.00330584	1
cg04852776	1.17261	0.396744	0.00330761	1
cg20250722	-0.992729	0.335946	0.00330849	1
cg11116013	-0.860441	0.291148	0.00330878	1
cg21591173	-1.04608	0.354005	0.00330914	1
cg03061682	-0.775289	0.262409	0.00331026	1
cg19473656	-0.313626	0.106139	0.00331065	1
cg14772913	-1.21669	0.411775	0.00331329	1
cg02547167	-0.310484	0.105091	0.00331684	1
cg08066917	-1.55854	0.527555	0.00331701	1
cg03043711	1.07307	0.363237	0.00331728	1
cg23261375	0.253125	0.0856701	0.00331868	1
cg22713976	-1.12979	0.382434	0.00331885	1
cg20935368	1.08132	0.366068	0.00332733	1
cg18703511	1.14533	0.387871	0.00333027	1
cg07703391	0.129994	0.0440328	0.00333571	1
cg10145211	-1.36408	0.462044	0.00333604	1
cg01128480	-0.780832	0.264488	0.00333721	1
cg26009486	-1.22778	0.415899	0.0033419	1
cg09559545	-0.468303	0.158646	0.0033431	1
cg07518851	1.21994	0.413332	0.00334547	1
cg19912559	-0.406136	0.137597	0.00334598	1
cg09870801	1.32818	0.45	0.00334695	1
cg22675021	0.680564	0.230583	0.00334832	1
cg12803724	-0.702505	0.238029	0.00335282	1
cg18119644	1.254	0.42499	0.00335617	1
cg04703749	-1.79211	0.607428	0.00335695	1
cg20933297	-0.414444	0.140485	0.00335864	1
cg26111296	-1.12288	0.380569	0.00335895	1
cg18572898	-0.100865	0.0341899	0.0033609	1
cg20809693	-0.985196	0.333951	0.00336141	1
cg19598584	-0.587292	0.199114	0.0033687	1
cg07989490	1.05892	0.359042	0.00336928	1
cg12787407	-0.897737	0.304439	0.00337009	1
cg12449183	0.711042	0.241109	0.00337411	1
cg04724718	-0.588764	0.199658	0.00337831	1
cg06208651	-0.823415	0.279316	0.003386	1
cg22398616	-0.710077	0.240908	0.00338906	1
cg13628146	-0.97494	0.330805	0.00339553	1
cg02388783	-1.06489	0.361424	0.00339821	1
cg15099397	0.788198	0.267531	0.00339836	1
cg08253188	-0.684295	0.232225	0.00340051	1
cg07146104	1.20712	0.409698	0.00340194	1
cg20454400	-0.537773	0.182563	0.00340271	1
cg15155051	1.30785	0.443876	0.00340518	1
cg24087071	0.131983	0.0448045	0.0034053	1
cg15393676	1.03086	0.349943	0.0034137	1
cg13755512	-1.0289	0.349319	0.00341739	1
cg18159230	-1.18501	0.402372	0.00341852	1
cg26100303	1.08756	0.369254	0.00342094	1
cg27458327	-0.669447	0.227374	0.00342107	1
cg27500214	-0.702316	0.238488	0.00342201	1
cg13757081	0.95176	0.323244	0.00342578	1
cg10624175	-1.33739	0.454331	0.00343519	1
cg27017482	-0.951001	0.323154	0.00343625	1
cg04600077	-0.558794	0.189892	0.00343676	1
cg19786733	-0.456067	0.154968	0.00343755	1
cg21224049	1.01093	0.343443	0.00343809	1
cg18830978	-1.19927	0.407494	0.00343843	1
cg07921144	1.24568	0.423298	0.00344012	1
cg26105045	1.19309	0.405487	0.00344493	1
cg15115594	1.20007	0.407863	0.00344601	1
cg13406896	-0.816828	0.277621	0.0034476	1
cg09706833	-0.830925	0.282437	0.00345029	1
cg05019826	-0.377144	0.128237	0.0034569	1
cg13175532	-1.31213	0.446077	0.00345883	1
cg16379533	-0.380135	0.129239	0.00346103	1
cg15168603	1.36965	0.465809	0.00346223	1
cg07759478	0.246109	0.0836938	0.00346224	1
cg15793563	-0.622057	0.211517	0.00346232	1
ch.11.80815632F	-0.978585	0.332794	0.00346721	1
cg01215742	0.475632	0.161717	0.00346769	1
cg05051550	0.948918	0.322762	0.00347002	1
cg23995917	-1.08981	0.370637	0.00347022	1
cg11201273	-1.01993	0.346916	0.00347251	1
cg11065244	-1.11944	0.380769	0.00347536	1
cg17936488	-1.04845	0.356684	0.00347617	1
cg14063104	-1.44514	0.491855	0.00348773	1
cg02658969	1.24953	0.425208	0.00348962	1
cg08286854	-0.799095	0.272032	0.0034949	1
cg10296718	-0.477142	0.162393	0.0034951	1
cg26917480	1.49241	0.508	0.00349549	1
cg16641210	-0.732162	0.249223	0.00349693	1
cg24140362	-1.51206	0.514754	0.00349769	1
cg03334568	-1.64125	0.55885	0.00350724	1
cg17006779	-1.42877	0.486742	0.00352266	1
cg19560052	-1.15189	0.392432	0.00352279	1
cg13180722	0.896023	0.3053	0.00352744	1
cg05972871	-0.747067	0.254625	0.00352898	1
cg21606237	-1.09397	0.372809	0.00353249	1
cg16211174	-0.519851	0.177164	0.00353277	1
cg10224088	1.112	0.378992	0.00353812	1
cg15302530	-1.21237	0.413297	0.00353879	1
cg02317397	1.88095	0.641307	0.00354154	1
cg14202099	0.771061	0.26288	0.00354284	1
cg05741937	1.06886	0.364358	0.0035453	1
cg05714559	1.01905	0.347429	0.00354978	1
cg17083494	-0.454051	0.154875	0.00355833	1
cg14582279	1.68688	0.575386	0.00355937	1
cg23298862	0.585633	0.199705	0.00356003	1
cg27024515	1.65393	0.564187	0.00356337	1
cg18714679	-0.757495	0.258371	0.00356567	1
cg24420574	-1.47334	0.502719	0.00356603	1
cg12887581	-0.391885	0.133726	0.00357225	1
cg03511628	-0.427954	0.146009	0.00357234	1
cg04241501	-0.956193	0.326182	0.00357252	1
cg08401938	0.728914	0.248682	0.00357275	1
cg19861914	1.02484	0.349614	0.00357358	1
cg20918697	0.625354	0.213324	0.00357395	1
cg24205332	-1.67971	0.573295	0.00358095	1
cg18798922	-0.706976	0.241278	0.00358273	1
cg24316171	-1.35302	0.461853	0.0035875	1
cg21544658	1.53708	0.524767	0.00359154	1
cg26090020	0.728624	0.248769	0.0035944	1
cg07797421	1.9742	0.674161	0.00359723	1
cg17297628	1.22765	0.419129	0.00359913	1
cg11926460	0.723605	0.247035	0.00360247	1
cg08129848	-0.972432	0.332083	0.00360513	1
cg16745691	1.6511	0.563935	0.00360798	1
cg20691507	-0.549484	0.187658	0.00360897	1
cg14781735	0.400936	0.13699	0.00361249	1
cg02106385	1.07012	0.365601	0.00361254	1
cg15583330	0.690097	0.235736	0.00361355	1
cg27263632	-0.620166	0.211884	0.00361456	1
cg20003051	-0.883264	0.301759	0.00361612	1
cg27625481	1.27521	0.435741	0.00361775	1
cg01085553	0.348637	0.119162	0.00361859	1
cg23313885	-0.630095	0.21527	0.00362012	1
cg20276232	-0.668941	0.228587	0.00362388	1
cg14577670	1.3296	0.454336	0.00362389	1
cg19021428	0.528353	0.180579	0.0036291	1
cg02949992	-0.84629	0.28925	0.00363038	1
cg03242101	-0.789433	0.269848	0.00363828	1
cg11066601	-0.179206	0.0612647	0.00363946	1
cg00476900	1.236	0.42251	0.00364009	1
cg14667406	-1.2312	0.421043	0.0036452	1
cg00504690	-0.69592	0.238017	0.00364561	1
cg26779716	-1.14202	0.390572	0.00364801	1
cg24764168	-0.491552	0.168168	0.00365563	1
cg04992603	1.76826	0.604866	0.00365845	1
cg00758533	0.855505	0.292635	0.0036592	1
cg19089141	-0.222526	0.0761314	0.00366013	1
cg05776336	-0.693624	0.237342	0.00366204	1
cg07477282	1.68874	0.577843	0.00366416	1
cg21564235	-0.969056	0.331536	0.00366469	1
cg08779779	-0.777367	0.265929	0.00366503	1
cg06652146	-0.95514	0.326795	0.003666	1
cg11073926	-1.14895	0.393137	0.00367075	1
cg16868572	-1.18593	0.40584	0.00367104	1
cg00699617	-0.449653	0.15388	0.00367422	1
cg03228945	1.57629	0.539507	0.00367454	1
cg15819109	1.26192	0.431898	0.0036761	1
cg09800026	-0.887045	0.303584	0.00367699	1
cg07105412	-0.958377	0.32805	0.00367795	1
cg24577378	-0.918516	0.314393	0.00367955	1
cg18090197	-0.768607	0.263088	0.00368172	1
cg04771315	1.44234	0.493775	0.00368361	1
cg08872617	-0.677028	0.231773	0.00368513	1
cg23304886	-0.924388	0.316458	0.00368618	1
cg10706069	-0.828569	0.283671	0.00368897	1
cg06659310	-1.38772	0.475209	0.00368952	1
cg13668652	-1.0184	0.348666	0.00369234	1
cg24047400	-0.946017	0.323978	0.0036929	1
cg03332314	-0.847064	0.290081	0.00369522	1
cg09994035	0.903774	0.309429	0.0036965	1
cg26681016	-1.41972	0.486248	0.00369697	1
cg24104633	-0.946343	0.324165	0.00370423	1
cg15267024	-1.74184	0.596714	0.00370559	1
cg17970936	1.28406	0.43989	0.00371104	1
cg04872018	-1.03242	0.353729	0.00371653	1
cg07151594	1.24397	0.426353	0.00372005	1
cg23027296	1.31329	0.450103	0.00372142	1
cg20568140	1.15553	0.396063	0.00372368	1
cg06927813	1.27139	0.4358	0.0037276	1
cg20248458	-0.921887	0.316104	0.00373937	1
cg07167192	-0.746701	0.256077	0.00374406	1
cg00601648	0.865563	0.296892	0.00374406	1
cg00390694	-0.763982	0.261994	0.0037459	1
cg04494789	-0.992551	0.340391	0.00374617	1
cg27618671	-0.768686	0.263688	0.0037494	1
cg11625476	2.03043	0.696662	0.00375334	1
cg00639447	0.622116	0.213464	0.0037568	1
cg22398909	-1.16587	0.400033	0.00376111	1
cg05992977	1.21697	0.41757	0.00376921	1
cg01492246	-1.00339	0.344449	0.00377313	1
cg21987921	1.27928	0.4391	0.00377419	1
cg26010028	0.311893	0.107044	0.00377585	1
cg20387347	1.28748	0.44196	0.0037768	1
cg25510609	0.790537	0.271451	0.00378404	1
cg20510084	-0.874268	0.300223	0.00378572	1
cg12546562	-1.07433	0.368869	0.0037875	1
cg17533927	-0.484645	0.166447	0.00379299	1
cg07817705	1.35916	0.466844	0.00379667	1
cg22403471	-1.37119	0.471013	0.00380171	1
cg13555728	-1.29531	0.445048	0.00380472	1
cg04357830	1.48673	0.510846	0.00381042	1
cg12336788	-1.17523	0.403792	0.0038119	1
cg14688588	-0.940857	0.32339	0.00382031	1
cg19700955	1.32973	0.457094	0.00382112	1
cg18903398	0.673975	0.231613	0.00382232	1
cg25796062	-1.2281	0.422181	0.00382607	1
cg18693306	0.720511	0.247646	0.00382739	1
cg05490023	0.890815	0.306278	0.00383036	1
cg03946269	-0.991756	0.341011	0.00383207	1
cg02612618	-1.47134	0.505914	0.00383305	1
cg15425498	-0.66416	0.228401	0.00383323	1
cg02398191	-0.951232	0.32705	0.00383379	1
cg19881999	-0.550269	0.18926	0.00384322	1
cg27624471	-0.296385	0.101945	0.0038477	1
cg10766174	0.887025	0.30514	0.00385378	1
cg05693489	-1.88127	0.647332	0.00385662	1
cg25634000	1.19468	0.411023	0.00385766	1
cg18315861	0.566663	0.195006	0.00385777	1
cg25948855	-1.17507	0.404435	0.00386487	1
cg25771615	-0.630136	0.216847	0.0038651	1
cg11399834	0.561575	0.193269	0.00386937	1
cg17760058	1.09327	0.37629	0.00387079	1
cg17910813	-0.626681	0.215715	0.00387196	1
cg01540023	0.985477	0.339221	0.00387554	1
cg02821855	-1.5659	0.539159	0.00387783	1
cg03668495	-0.724257	0.249387	0.00388623	1
cg13379408	-0.779793	0.268553	0.00389178	1
cg12190416	1.12747	0.388329	0.00389443	1
cg15766075	-0.41298	0.142264	0.00389808	1
cg08800777	0.622176	0.214303	0.0038998	1
cg03263929	-0.778634	0.2682	0.00390127	1
cg03999420	-1.53492	0.528882	0.00390516	1
cg15192143	-0.933332	0.321552	0.00390528	1
cg06247108	-0.642208	0.221263	0.00391323	1
cg01089516	0.53459	0.184261	0.00391747	1
cg09744151	-1.56205	0.538387	0.00391782	1
cg17949402	-0.528602	0.182233	0.00392235	1
cg21178979	1.28411	0.442767	0.00392378	1
cg10894222	1.10937	0.38242	0.00392423	1
cg02051941	0.891565	0.307354	0.00392427	1
cg23517115	0.18139	0.062531	0.00392441	1
cg05916662	-0.695021	0.239594	0.00392945	1
cg20978036	0.831	0.286499	0.00392959	1
cg22126266	1.16668	0.402179	0.00393111	1
cg03553947	0.749458	0.258389	0.00393418	1
cg22377643	-0.655389	0.226004	0.00393732	1
cg12445115	0.932684	0.321592	0.00393734	1
cg00845219	-1.07065	0.36925	0.00394	1
cg01373706	-1.36378	0.470315	0.00394153	1
cg00577030	-1.64565	0.567581	0.00394198	1
cg12092309	1.64745	0.56825	0.00394282	1
cg06071033	-0.34925	0.120484	0.00394763	1
cg04101340	-1.47996	0.510524	0.00394929	1
cg24030735	1.53414	0.529227	0.00394963	1
cg00399791	-0.856269	0.295375	0.00395311	1
cg01388796	-0.839053	0.289519	0.00395847	1
cg19335327	-0.899682	0.3104	0.00395964	1
cg24496586	-1.19441	0.412222	0.00396213	1
cg10491368	-1.00782	0.347788	0.00396453	1
cg25658385	-1.49471	0.515919	0.00397174	1
cg04108502	1.13497	0.391881	0.00398359	1
cg13500430	1.39177	0.480621	0.00398614	1
cg08906366	0.988933	0.341524	0.00399087	1
cg04536689	-0.341918	0.11806	0.00399127	1
cg26156860	-0.797086	0.275253	0.00399167	1
cg06974755	-0.986147	0.340578	0.00399344	1
cg08362628	0.754172	0.260503	0.00399401	1
cg16793274	1.46591	0.506516	0.00400372	1
cg16580499	-0.546838	0.18891	0.0040071	1
cg04238038	0.768613	0.26555	0.00400725	1
cg15014826	-1.04973	0.362728	0.00400764	1
cg14512089	1.46729	0.506905	0.00400797	1
cg13160874	0.84212	0.291008	0.00400989	1
cg25219495	-0.24054	0.083122	0.00401484	1
cg08807541	0.482638	0.166821	0.00401518	1
cg27204262	1.75974	0.608179	0.00401523	1
cg07744616	0.768288	0.265539	0.00401576	1
cg07505159	1.10138	0.38073	0.00402165	1
cg06849977	-0.887641	0.306972	0.00403779	1
cg21058927	-0.999555	0.345632	0.00403837	1
cg16454852	0.589137	0.203702	0.00403848	1
cg15118503	-0.769501	0.266074	0.00403948	1
cg17714010	0.995451	0.344266	0.00404153	1
cg02217063	0.743395	0.257124	0.00404367	1
cg22320235	0.6247	0.21612	0.0040495	1
cg26887266	-1.00192	0.346626	0.00405281	1
cg18459759	1.61118	0.557492	0.00405328	1
cg25547957	-0.745688	0.257986	0.00406048	1
cg10248584	-1.18163	0.409	0.00407035	1
cg21818361	-0.915328	0.316817	0.00407068	1
cg14684296	-0.825	0.285562	0.00407101	1
cg11220619	-1.55321	0.537657	0.0040716	1
cg13555354	-0.283997	0.0983234	0.00408144	1
cg11784214	1.10578	0.382804	0.00408302	1
cg24968283	-0.739597	0.256069	0.00408431	1
cg07132590	0.647542	0.224131	0.00408549	1
cg06191260	-0.375785	0.130143	0.00408593	1
cg24012317	-1.47936	0.51231	0.00408639	1
cg26177754	0.855482	0.296186	0.00409025	1
cg15475427	-0.364494	0.126226	0.00409039	1
cg17170442	1.05222	0.364405	0.00409307	1
cg02716123	-0.678237	0.234887	0.00409731	1
cg03447165	1.28547	0.445312	0.00410031	1
cg08914875	-0.735239	0.254697	0.00410101	1
cg13076329	-0.736413	0.255097	0.00410336	1
cg10147027	-1.06937	0.370483	0.00410476	1
cg17309014	1.61682	0.560278	0.00411208	1
cg11822175	-0.533261	0.184811	0.0041122	1
cg20554100	-0.693294	0.240295	0.00411523	1
cg22495068	1.63012	0.564963	0.00411555	1
cg00040569	-0.972354	0.336976	0.00411833	1
cg05968988	1.09975	0.381117	0.00411982	1
cg09167705	1.36771	0.473978	0.00412038	1
cg04822759	-0.643524	0.223016	0.00412205	1
cg22750906	0.42018	0.145672	0.00412473	1
cg09050832	-0.27924	0.0968002	0.00412593	1
cg05810363	1.85606	0.643412	0.00412792	1
cg06744585	-0.446083	0.154637	0.00413021	1
cg26973045	-1.33719	0.463602	0.00413229	1
cg10354244	-0.943752	0.327196	0.00413449	1
cg04179113	0.776531	0.269275	0.00413543	1
cg14118475	1.3724	0.475836	0.00413803	1
cg20778294	-1.04606	0.362729	0.00413994	1
cg24621607	-1.24986	0.433441	0.00414143	1
cg07668036	-1.51387	0.525064	0.00414201	1
cg00886554	-0.774516	0.268592	0.00414347	1
cg15832201	-0.879737	0.305134	0.00414569	1
cg23779240	0.372047	0.129033	0.0041462	1
cg26772255	-0.954888	0.331148	0.00414676	1
cg20702295	-0.730781	0.253506	0.00415571	1
cg07454620	-1.73655	0.602531	0.00415681	1
cg11481223	1.39463	0.484254	0.00416014	1
cg05318705	0.925313	0.321006	0.00416174	1
cg22871529	-1.3044	0.452662	0.00416954	1
cg06970510	-0.968374	0.336092	0.0041733	1
cg03403720	0.556763	0.193247	0.00417465	1
cg05307257	-1.43992	0.499915	0.00417846	1
cg19800336	-1.15054	0.399417	0.00418025	1
cg16689238	-0.825888	0.286741	0.00418591	1
cg14215309	-0.44159	0.153344	0.00418775	1
cg07574458	-0.752059	0.261157	0.00419187	1
cg14359486	-0.622944	0.216336	0.00419435	1
cg11234708	-0.809154	0.280969	0.00419474	1
cg00071210	1.07672	0.373936	0.00419648	1
cg01108476	-1.11295	0.386588	0.00420049	1
cg24751129	-0.749489	0.260329	0.00420062	1
cg14989462	-1.62827	0.565565	0.00420191	1
cg26643908	-1.07436	0.373214	0.00420479	1
cg12115928	0.943357	0.3277	0.00421057	1
cg19042883	-0.682293	0.237041	0.00421257	1
cg08840496	-0.929957	0.323058	0.0042127	1
cg09920555	0.472109	0.164086	0.00422218	1
cg17987231	1.66144	0.577458	0.0042226	1
cg03433560	-0.752817	0.261608	0.00422522	1
cg21126680	1.48199	0.515122	0.00422547	1
cg01741750	-1.61952	0.562923	0.00422642	1
cg10356759	-0.354316	0.123174	0.00422686	1
cg24656207	1.00205	0.348351	0.00422981	1
cg20840778	1.0632	0.36954	0.0042318	1
cg17609731	-0.631087	0.219412	0.00423871	1
cg20343832	1.44902	0.503903	0.00424489	1
cg19470459	1.48043	0.514797	0.00424541	1
cg06875740	-0.660121	0.229556	0.00424717	1
cg03325407	0.742344	0.258126	0.00424736	1
cg15820809	-0.889168	0.309208	0.00424756	1
cg05573856	1.12845	0.392414	0.00424776	1
cg25538450	-1.05026	0.365361	0.00425795	1
cg16026346	-0.593653	0.206488	0.00425821	1
cg05157266	0.428722	0.149168	0.00426112	1
cg01562356	0.804412	0.279927	0.00427051	1
cg03159660	0.53725	0.186947	0.00427646	1
cg19787465	-0.536413	0.18671	0.00428353	1
cg10043954	0.376704	0.131161	0.00428755	1
cg11724493	-0.793824	0.276348	0.00428815	1
cg21437596	1.86851	0.650563	0.00428832	1
cg16806794	-0.585766	0.203949	0.00429205	1
cg14857063	0.916309	0.319032	0.00429472	1
cg08222662	-0.600773	0.209162	0.00429488	1
cg13986294	-0.529525	0.184395	0.00429504	1
cg10784298	-0.972705	0.338666	0.00429911	1
cg17600680	-1.13271	0.394456	0.00430161	1
cg05413258	-0.875829	0.305061	0.00430184	1
cg03939764	0.754617	0.262782	0.00430593	1
cg09043750	-0.661401	0.230376	0.00430789	1
cg00207916	1.47273	0.513054	0.00431062	1
cg13654276	-0.966654	0.336747	0.00431272	1
cg22399423	-1.12262	0.391089	0.00431374	1
cg15904130	1.55159	0.540578	0.00431417	1
cg24385666	1.48065	0.515744	0.0043151	1
cg11224423	-0.745263	0.259655	0.00431919	1
cg00781723	1.7351	0.604594	0.00432189	1
cg15597136	1.15513	0.402445	0.00432335	1
cg25946869	-0.661772	0.23059	0.0043236	1
cg04844175	0.978945	0.341117	0.00432532	1
cg24187352	-0.802019	0.279487	0.00432853	1
cg18057904	1.31472	0.4582	0.00433248	1
cg06633978	-0.889775	0.310147	0.00433553	1
cg22804663	-1.04788	0.365249	0.00433582	1
cg21539371	-0.983854	0.342953	0.00433907	1
cg18158306	-0.776897	0.270812	0.00433951	1
cg02965237	0.544189	0.189724	0.00434006	1
cg00400915	-0.628289	0.219034	0.00434173	1
cg05232211	1.12203	0.391264	0.00434214	1
cg04039784	-1.00511	0.350426	0.00434414	1
cg22319984	-0.707533	0.246705	0.00434626	1
cg22561889	-0.791025	0.275792	0.00434656	1
cg24125287	-0.323444	0.112772	0.00434926	1
cg19438100	-0.734893	0.256276	0.00435403	1
cg22601553	1.55704	0.54307	0.00435433	1
cg03929816	0.930907	0.324629	0.00435673	1
cg22056468	-1.14823	0.400517	0.00436143	1
cg12137530	-1.10312	0.384771	0.00436302	1
cg22232535	1.55193	0.541421	0.00436308	1
cg09112623	-0.868619	0.302992	0.00436401	1
cg07774777	-0.395104	0.137873	0.00436878	1
cg15831296	-0.569803	0.198807	0.00437097	1
cg16349656	1.31072	0.457337	0.00437368	1
cg14644378	-0.435296	0.151885	0.00437376	1
cg18685773	1.49995	0.52358	0.00438277	1
cg03902160	-0.970213	0.338612	0.00438438	1
cg10535858	-0.793655	0.276958	0.0043848	1
cg27547841	1.50688	0.525993	0.0043883	1
cg13967780	1.50415	0.525104	0.00439223	1
cg10182541	-1.0513	0.366973	0.00439256	1
cg13263489	-1.09525	0.382368	0.00439738	1
cg25600902	-1.01381	0.353949	0.00439774	1
cg10208294	-0.961566	0.335713	0.00439774	1
cg02250501	1.45941	0.509721	0.0044067	1
cg06606456	1.6181	0.565108	0.00440946	1
cg02910299	-1.27021	0.443619	0.0044106	1
cg08141245	-1.41983	0.495883	0.00441168	1
cg02175291	-1.80918	0.631973	0.00441615	1
cg21689613	0.742152	0.259258	0.00442088	1
cg04297067	-0.471556	0.164762	0.00442591	1
cg18328404	-0.993774	0.347366	0.00444698	1
cg20030024	1.3927	0.486836	0.00444777	1
cg11190854	-1.02309	0.357653	0.00445048	1
cg07305574	0.993516	0.347297	0.0044531	1
cg00063357	0.916679	0.320462	0.00445317	1
cg25345767	-1.09999	0.38465	0.00445496	1
cg16578537	-0.646697	0.226116	0.00445877	1
cg00437311	-0.385145	0.134686	0.00446754	1
cg23495695	-0.654721	0.229019	0.00446933	1
cg16919517	-0.656535	0.229674	0.0044733	1
cg15183649	0.562794	0.196876	0.00447532	1
cg01176345	-1.26549	0.442662	0.00447557	1
cg16447865	-1.01168	0.35398	0.00447661	1
cg23142900	-1.26931	0.444058	0.00447775	1
cg14170545	-0.410531	0.143618	0.00447867	1
cg07849904	1.41277	0.494205	0.00447958	1
cg03499234	-0.773165	0.270551	0.00449011	1
cg11804775	-0.655896	0.229525	0.0044902	1
cg11760342	0.993083	0.347563	0.004491	1
cg23306464	-0.72255	0.252866	0.00449744	1
cg26775695	-1.2392	0.433794	0.00450036	1
cg16285566	0.997244	0.349091	0.00450297	1
cg13976253	-1.16746	0.408684	0.00450309	1
cg00508123	-0.752407	0.263353	0.0045037	1
cg15743833	1.72046	0.602298	0.00450458	1
cg03870862	0.452263	0.158352	0.00450768	1
cg24758027	-1.18038	0.413259	0.00450788	1
cg06264879	1.23318	0.431732	0.00450873	1
cg00109274	1.42554	0.499099	0.004511	1
cg07135540	0.665546	0.233059	0.00451271	1
cg24486495	-1.12419	0.393762	0.00452972	1
cg00499245	1.68855	0.591466	0.00453078	1
cg02121892	1.34516	0.47128	0.00453305	1
cg11355601	1.46733	0.514142	0.00453648	1
cg20498962	-0.436534	0.152988	0.00454332	1
cg07981910	-1.44307	0.505761	0.00454687	1
cg08017990	-1.17511	0.411758	0.00454781	1
cg14120215	0.586633	0.205608	0.00455355	1
cg23328390	-0.672557	0.235744	0.00455601	1
cg14663022	-0.941153	0.329903	0.00455797	1
cg16393935	1.60546	0.562919	0.00456284	1
cg01266060	-1.06039	0.371811	0.00456449	1
cg06462174	-0.752196	0.263682	0.00456557	1
cg25460340	1.6431	0.576146	0.00456619	1
cg05965892	-0.317583	0.111361	0.00457402	1
cg01487494	-0.887413	0.31128	0.00458239	1
cg08839596	1.26337	0.443209	0.0045831	1
cg17257944	1.19863	0.420423	0.00458413	1
cg13498757	-0.16701	0.0585902	0.00459006	1
cg15144016	1.05486	0.370038	0.00459013	1
cg08953403	-0.993318	0.348453	0.00459301	1
cg24558266	1.40829	0.494194	0.00460053	1
cg09856068	-0.362209	0.127087	0.00460166	1
cg11492403	1.76732	0.620314	0.0046018	1
cg02743522	-0.807995	0.283533	0.00460438	1
cg17365369	-1.22969	0.431607	0.00460671	1
cg19507677	-0.703611	0.246957	0.00460672	1
cg11187427	-0.621425	0.21808	0.00460678	1
cg27380774	0.9023	0.316732	0.00461303	1
cg22959063	-0.564814	0.19826	0.00461448	1
cg15846641	-0.984102	0.345455	0.00461616	1
cg00253971	1.37569	0.482951	0.00461735	1
cg06840109	0.52462	0.184191	0.00461984	1
cg03162779	-0.467561	0.164151	0.00462094	1
cg27434467	1.02068	0.35832	0.00462118	1
cg03525191	1.61627	0.567556	0.00462815	1
cg11403322	1.48651	0.52213	0.00463634	1
cg08320164	-0.684691	0.240479	0.00464003	1
cg02991469	-0.56411	0.198145	0.00464314	1
cg15085322	-0.916199	0.321836	0.00464404	1
cg19199483	1.19957	0.42144	0.00464431	1
cg24870967	1.06992	0.375815	0.00464578	1
cg10529930	-0.988803	0.347369	0.00464678	1
cg19056593	-0.877286	0.308262	0.00464728	1
cg26411747	1.12713	0.396044	0.00465057	1
cg17635579	-0.729916	0.256524	0.0046669	1
cg19495428	1.08227	0.380473	0.0046729	1
cg05197032	-0.813293	0.285894	0.0046758	1
cg23920047	0.623864	0.219306	0.00467935	1
cg21416600	-0.458805	0.16133	0.00468013	1
cg12496783	1.21957	0.428889	0.00468743	1
cg22072063	-0.990216	0.348233	0.00469649	1
cg00134212	-0.967653	0.340396	0.00470221	1
cg11821536	-1.5383	0.541261	0.00470836	1
cg05236891	-1.16972	0.411562	0.00470991	1
cg19828516	-0.818053	0.287833	0.00471196	1
cg20910408	1.37875	0.485196	0.00471652	1
cg26648818	-0.575743	0.202639	0.00471781	1
cg12119715	-1.02626	0.361217	0.00472409	1
cg14025978	-0.689552	0.242687	0.00472428	1
cg18679732	-0.6124	0.215456	0.00472893	1
cg07942500	1.62796	0.573182	0.00473099	1
cg00833448	-0.57566	0.202608	0.00473119	1
cg18022193	-1.0819	0.380918	0.00473713	1
cg01885080	1.4258	0.502056	0.00473799	1
cg00333020	1.30593	0.459831	0.00473844	1
cg13611094	-1.23887	0.436209	0.00474228	1
cg16961816	-0.643918	0.226744	0.0047431	1
cg15507206	-0.456249	0.160623	0.00474471	1
cg09990919	-0.675127	0.237728	0.00474516	1
cg14425602	0.991131	0.349046	0.00474918	1
cg06623930	0.298833	0.105266	0.00475175	1
cg13392022	-0.5734	0.201948	0.00475625	1
cg11834066	0.404403	0.142479	0.00475826	1
cg15259947	-0.721764	0.25423	0.00475915	1
cg01153376	-0.10761	0.0379068	0.00475944	1
cg21564965	1.1372	0.40062	0.00476196	1
cg16531664	-1.25253	0.441318	0.00476294	1
cg11161853	-0.495669	0.174603	0.00476298	1
cg27075917	1.1375	0.40074	0.00476441	1
cg00677811	1.13483	0.399861	0.00476444	1
cg11263624	-1.37666	0.485046	0.00476629	1
cg00932063	-0.4441	0.156468	0.00476719	1
cg17634326	-0.848175	0.2989	0.00477796	1
cg17429842	1.11793	0.393993	0.00477904	1
cg26103168	0.737778	0.260055	0.00478063	1
cg27649348	-0.693182	0.244344	0.0047809	1
cg11076668	1.39209	0.490755	0.00478248	1
cg22731578	-0.849371	0.299399	0.00478377	1
cg14608384	-0.724676	0.255455	0.00478652	1
cg00816182	-0.52424	0.184856	0.00478784	1
cg02979457	-0.583926	0.205848	0.00478888	1
cg09135866	-0.794862	0.280233	0.00479147	1
cg02384565	-1.53935	0.54275	0.00479362	1
cg04511291	1.10718	0.390332	0.0047938	1
cg26886972	-0.780004	0.275049	0.00480166	1
cg10601821	0.601118	0.211981	0.00480307	1
cg08934607	1.16396	0.410478	0.00480695	1
cg06814612	1.6478	0.581304	0.00481052	1
cg07007778	1.33988	0.472629	0.00481231	1
cg16570335	1.04312	0.367953	0.00481338	1
cg20774191	1.02601	0.361926	0.00481443	1
cg09626193	-0.751123	0.265007	0.00482106	1
cg25323700	-1.36511	0.481619	0.0048213	1
cg20076126	0.943013	0.332863	0.00482362	1
cg01745692	0.964547	0.340344	0.00482641	1
cg05616608	-0.654712	0.230989	0.0048275	1
cg01717636	-0.704449	0.248564	0.00482914	1
cg20793087	1.37078	0.484105	0.00483652	1
cg13850325	-0.812211	0.286716	0.00484105	1
cg23530619	-0.537079	0.189588	0.00484281	1
cg08714586	-0.763094	0.26938	0.00484465	1
cg01749436	-0.545047	0.192404	0.00484704	1
cg12349676	-0.708701	0.250264	0.0048514	1
cg14986962	-1.09953	0.388218	0.00485181	1
cg04606773	0.556969	0.196665	0.00485537	1
cg26649219	-1.15676	0.408477	0.00485592	1
cg23262827	1.4316	0.505494	0.00485679	1
cg20145365	-0.72856	0.257223	0.00485903	1
cg11496747	0.692305	0.244432	0.0048622	1
cg18920368	-1.20904	0.42714	0.0048816	1
cg12092708	-0.668021	0.235964	0.00488189	1
cg10953131	-1.28437	0.4539	0.00489012	1
cg23338170	-0.936451	0.330899	0.0048903	1
cg05932791	-0.69349	0.24503	0.0048923	1
cg12229523	-0.842309	0.297664	0.0048933	1
cg10835417	0.840106	0.296839	0.00489397	1
cg14751544	-1.68491	0.595615	0.00490142	1
cg04701034	-0.327451	0.115736	0.0049041	1
cg15060270	-0.931211	0.329183	0.00490442	1
cg04622772	-1.17871	0.416672	0.00490505	1
cg00435305	-1.17052	0.413812	0.00491246	1
cg12262698	-0.494257	0.174802	0.00491769	1
cg16225429	-1.14934	0.406437	0.00492213	1
cg11856822	-0.435368	0.153997	0.0049222	1
cg01982240	0.756858	0.26767	0.00492232	1
cg17782317	-0.737875	0.261029	0.00492952	1
cg15157628	1.22547	0.433449	0.00492982	1
cg26751645	-0.533236	0.188642	0.00492991	1
cg20077042	1.58726	0.56149	0.00493352	1
cg11989674	-0.563095	0.199185	0.00493709	1
cg22535359	-1.11178	0.393315	0.00493834	1
cg21757212	0.81263	0.287503	0.00494011	1
cg26259627	-1.2918	0.457107	0.00494165	1
cg06244947	0.631284	0.223352	0.00494537	1
cg26777303	0.559179	0.19785	0.00494665	1
cg16670940	0.776485	0.274776	0.00494724	1
cg06422039	-0.336649	0.119139	0.00495225	1
cg15837280	-0.228896	0.0810178	0.00495609	1
cg08763886	1.17908	0.417338	0.00495667	1
cg12835352	-1.51801	0.53734	0.00495716	1
cg17465173	1.21945	0.431631	0.00495725	1
cg15451548	-0.687836	0.24345	0.0049589	1
cg17721173	-0.939257	0.332491	0.00496235	1
cg05040893	-1.05428	0.373231	0.00496586	1
cg23338594	-0.885744	0.313557	0.00496704	1
cg11188429	1.44643	0.512133	0.00497344	1
cg15409399	1.81747	0.643534	0.00497437	1
cg12303736	0.801182	0.283681	0.00497902	1
cg11936145	-0.828618	0.293424	0.00498113	1
cg06508454	0.883178	0.312824	0.00498274	1
cg03907847	-0.771639	0.273285	0.00498531	1
cg27226861	-0.76714	0.271742	0.00499358	1
cg18489266	-0.729082	0.25828	0.00499506	1
cg08426597	-0.909084	0.321987	0.00499758	1
cg05500919	1.12195	0.397443	0.00499786	1
cg16686761	1.68229	0.596075	0.00500205	1
cg09607396	-0.437338	0.154981	0.00501023	1
cg21498785	-0.490829	0.17395	0.00501148	1
cg21317524	-1.25639	0.445249	0.00501176	1
cg17055083	-0.924363	0.327587	0.0050137	1
cg04621042	1.1809	0.418533	0.00501756	1
cg23036931	-1.0644	0.37722	0.00501913	1
cg08755156	1.04316	0.369691	0.00502105	1
cg01324550	0.557163	0.197536	0.00502363	1
cg07822362	-0.913454	0.323784	0.00502608	1
cg06894146	1.46534	0.519515	0.00502811	1
cg14465344	-1.13795	0.403447	0.00503145	1
cg09124093	-1.13084	0.400962	0.00503481	1
cg24862153	-1.39808	0.495779	0.00503744	1
cg26010175	-0.829411	0.29413	0.00503857	1
cg24023618	1.33154	0.4722	0.00503962	1
cg17851730	-1.30173	0.461682	0.00504518	1
cg03502812	0.746179	0.264668	0.00505139	1
cg06788172	-0.957112	0.339503	0.00505598	1
cg17096807	-0.775009	0.274927	0.00505613	1
cg18504014	0.863399	0.306293	0.00505832	1
cg22191731	-1.57043	0.557113	0.00505937	1
cg17101611	-0.515895	0.183005	0.00506116	1
cg10434888	-0.682036	0.242008	0.00506426	1
cg16600432	-0.811859	0.288054	0.00506666	1
cg16881183	-0.546753	0.193998	0.00506728	1
cg18630811	1.38554	0.491662	0.00507174	1
cg23159270	0.687326	0.243908	0.00507387	1
cg21116056	-0.727134	0.258055	0.00507665	1
cg03018931	0.44246	0.157043	0.00507938	1
cg14214745	-1.70222	0.604235	0.00507973	1
cg06422060	-0.725184	0.257358	0.00508009	1
cg04745698	-1.44755	0.513791	0.00508246	1
cg07709080	-0.903217	0.320633	0.00508634	1
cg00708642	1.59655	0.566772	0.00508659	1
cg23214352	-0.564307	0.200388	0.00508994	1
cg01439876	-0.643846	0.228585	0.00509318	1
cg15650240	-0.544072	0.193151	0.00509321	1
cg25980637	-0.34587	0.122804	0.00509518	1
cg02836479	-1.04301	0.370336	0.00509745	1
cg06878787	1.27728	0.453599	0.00510331	1
cg21752758	1.57517	0.559518	0.00510583	1
cg02044161	-1.72804	0.613828	0.00510915	1
cg13376438	0.867708	0.308118	0.00510919	1
cg14094449	-0.643103	0.228425	0.00511182	1
cg04362560	-0.573638	0.203739	0.00511359	1
cg13450266	-1.051	0.373347	0.00511373	1
cg00876153	-1.17014	0.415646	0.00511776	1
cg09091657	0.201806	0.0716972	0.0051202	1
cg12273770	-0.541389	0.192383	0.00513433	1
cg09887906	1.02441	0.364054	0.00513482	1
cg18209001	-1.09447	0.38896	0.00513535	1
cg05479196	-1.21562	0.432045	0.00513829	1
cg06686826	-1.22638	0.435929	0.00514056	1
cg25707924	-1.09932	0.390772	0.00514114	1
cg00992090	-1.53479	0.545823	0.0051627	1
cg18235353	0.856179	0.304471	0.00516388	1
cg13082535	-0.7478	0.26591	0.00516464	1
cg13691892	-0.958927	0.340985	0.00516485	1
cg16109731	0.905492	0.322054	0.00517243	1
cg09662754	-0.818104	0.291101	0.00518148	1
cg20955817	1.51757	0.540036	0.00518327	1
cg23654971	-0.943191	0.335576	0.00518448	1
cg19408449	0.57699	0.205188	0.00518594	1
cg17019866	-1.37044	0.487643	0.00518989	1
cg05665069	1.10847	0.3944	0.00519025	1
cg00754989	0.847869	0.301769	0.00519361	1
cg00356511	-0.807996	0.287566	0.00519764	1
cg19350511	-1.11067	0.395308	0.00520075	1
cg06301114	1.01539	0.361425	0.00521032	1
cg24056757	1.15822	0.41232	0.00521052	1
cg21830962	-1.32922	0.473251	0.00521204	1
cg14202380	-0.831592	0.296058	0.00521652	1
cg24830619	-0.852008	0.303318	0.00522004	1
cg12486814	0.747268	0.266098	0.00522056	1
cg13047157	0.511772	0.182237	0.00522057	1
cg06906435	-0.364745	0.129886	0.0052242	1
cg17237320	-0.768845	0.273777	0.00522504	1
cg22686124	-0.621759	0.22137	0.00522671	1
cg06907580	-0.947664	0.337482	0.00522814	1
cg25653341	-0.966367	0.344233	0.00523205	1
cg10801752	-1.25509	0.44703	0.00523241	1
cg01658602	-1.01796	0.362521	0.00523247	1
cg03091829	1.6357	0.582651	0.00523579	1
cg02398007	1.30693	0.465569	0.00523929	1
cg20281678	1.09669	0.390677	0.00523953	1
cg21252372	1.25657	0.447653	0.00523968	1
cg26700447	-0.281638	0.10034	0.00524113	1
cg11679177	-0.574453	0.20468	0.00524225	1
cg26938364	-0.403963	0.143945	0.00524895	1
cg13419087	-1.59401	0.568098	0.00525516	1
cg01989857	-0.522987	0.186369	0.00525538	1
cg06871772	-0.547069	0.194942	0.00525875	1
cg02573121	-1.27842	0.455615	0.00525912	1
cg05409601	-1.07425	0.382852	0.00526065	1
cg04733302	-0.922215	0.328651	0.00526208	1
cg16905907	0.963305	0.343426	0.00527194	1
cg10398761	1.11658	0.398045	0.00527365	1
cg07589081	1.27687	0.455286	0.00527907	1
cg04102600	-0.883244	0.314917	0.00528138	1
cg00146756	0.341736	0.121853	0.00528469	1
cg24226115	-0.535537	0.190934	0.00528511	1
cg01066357	-0.780828	0.278413	0.00528634	1
cg16470716	-0.605275	0.215837	0.00528773	1
cg07200280	-0.552636	0.197066	0.00529035	1
cg20057676	-0.623839	0.222505	0.00529062	1
cg10658516	-0.763552	0.272281	0.00529115	1
cg14454073	-1.64563	0.586987	0.00529581	1
cg04097963	-0.541254	0.19303	0.00529799	1
cg06796806	-0.936024	0.333852	0.00530088	1
cg18923221	-1.08424	0.386756	0.00530107	1
cg27138059	1.45438	0.518794	0.00530147	1
cg01800614	1.30171	0.464331	0.00530302	1
cg08952306	-0.391036	0.139492	0.00530344	1
cg24425342	1.35262	0.482511	0.00530599	1
cg17928095	-0.970663	0.346357	0.00531334	1
cg11316146	-0.791532	0.282428	0.00531552	1
cg17671604	-0.12266	0.0437631	0.00531582	1
cg12193289	0.422329	0.150766	0.00533082	1
cg01720337	1.12707	0.402291	0.005333	1
cg02610170	0.444977	0.158844	0.00533429	1
cg13435649	-0.584212	0.208552	0.00534038	1
cg04275040	0.898871	0.320909	0.00534187	1
cg25726128	-0.886309	0.316421	0.00534414	1
cg25513531	-0.801295	0.286128	0.00535044	1
cg10049631	1.42899	0.510388	0.00535313	1
cg14756332	-1.05545	0.376929	0.0053544	1
cg11436260	-1.09751	0.392054	0.00535669	1
cg05512735	0.752024	0.268581	0.00535733	1
cg27065717	1.32495	0.473226	0.00536014	1
cg20690856	1.07418	0.383691	0.00536071	1
cg04934246	0.329161	0.117558	0.00536233	1
cg06531476	0.934164	0.33376	0.00536263	1
cg13378519	-1.04203	0.372225	0.00536527	1
cg00343217	-0.806553	0.288091	0.00536643	1
cg23752380	-1.22433	0.437363	0.00536649	1
cg18497098	-1.00302	0.358321	0.00537009	1
cg18414741	-1.53893	0.549821	0.00537031	1
cg15195495	-0.488069	0.17437	0.00537286	1
cg07124229	0.645924	0.230767	0.00537428	1
cg12245245	1.14598	0.40949	0.00538101	1
cg16578453	-1.34997	0.482432	0.00538632	1
cg01002120	-1.32348	0.473012	0.00538792	1
cg23644589	1.49391	0.534085	0.00539428	1
cg03453916	-0.495237	0.177017	0.0053951	1
cg22748630	-0.756703	0.270469	0.00539559	1
cg26544685	-1.27263	0.454901	0.00539747	1
cg20367788	1.34721	0.481583	0.00539999	1
cg01098785	-0.596588	0.213286	0.00540315	1
cg08628584	-0.609236	0.217776	0.0054046	1
cg07008911	1.34685	0.48157	0.00540684	1
cg11352847	1.2698	0.454062	0.00540712	1
cg01941585	1.18549	0.423903	0.0054113	1
cg07012770	-1.5158	0.54212	0.0054199	1
cg07685326	0.752871	0.269313	0.00542183	1
cg03594790	0.973222	0.34802	0.00542209	1
[truncated: 450,181+ more rows]

## Sheet: Sup_Table_6_Replication
Supplementary Table 6: Replication of top 16 CpG sites from the cross sectional EWAS in the BWD replication sample
		Discovery sample (MADT+LSADT)			Replication sample (BWD)
	CpG	Estimate	SE	P-value	Estimate	SE	P-value
Individual level EWAS	cg14304073	-0.0029	0.0006	2.53e-06	0.0008	0.0012	0.5036
	cg16411857	0.0068	0.0015	5.87e-06	-0.0023	0.0023	0.3378
	cg14057711	-0.0083	0.0018	6.71e-06	0.0006	0.0028	0.8229
	cg13469425	0.0113	0.0025	7.39e-06	0.0004	0.0045	0.9252
	cg03398865	-0.0058	0.0013	9.2e-06	0.0011	0.0015	0.4631
Twin pair level EWAS	cg01763947	0.016	0.0032	1.09e-06	-0.0046	0.0037	0.221
	cg11680027	0.0123	0.0026	2.76e-06	-0.0007	0.0057	0.9043
	cg14140691	0.01	0.0022	4.97e-06	-0.0022	0.0031	0.4788
	cg18809570	0.0116	0.0025	5.25e-06	0.0001	0.004	0.9768
	cg14187877	0.0253	0.0055	5.75e-06	-0.002	0.0067	0.7626
Twin pair level EWAS top 50% discordant	cg01763947	0.0274	0.0055	1.47e-06	-0.0092	0.0046	0.0498
	cg06663068	0.0176	0.0036	2.11e-06	-0.0063	0.0047	0.1845
	cg15549075	0.014	0.0029	2.77e-06	-0.0005	0.0036	0.8958
	cg27653831	0.0318	0.0067	4.26e-06	-0.0039	0.0087	0.6507
	cg01874084	0.0314	0.0066	4.86e-06	-0.0004	0.0066	0.9542
	cg05870108	-0.0466	0.01	6.8e-06	-0.0083	0.011	0.4515
	cg10314909	-0.0278	0.006	7.46e-06	-0.0032	0.0068	0.6359

## Sheet: Sup_Table_7_All_pathway_ORA
Type of EWAS	Database	Hierarchy group	Pathway ID	Pathway name	Number of genes	Genes	Pathway analysis statistics
(A) Cross sectional EWAS of hand grip strength	Database	Hierarchy group	Pathway ID	Pathway name	Number of genes	Genes	Pathway analysis statistics
Individual level EWAS	Reactome	Immune system	R-HSA-2871809	FCERI mediated Ca+2 mobilization	3	PPP3CA; TEC; CALM2	C = 29 ; O = 3 ; E = 0.45 ; R = 6.73 ; P = 0.0097
			R-HSA-5607763	CLEC7A (Dectin-1) induces NFAT activation	2	PPP3CA;CALM2	C = 11 ; O = 2 ; E = 0.17 ; R = 11.82 ; P = 0.0118
		Metabolism	R-HSA-75876	Synthesis of very long-chain fatty acyl-CoAs	3	HSD17B12, HACD3, PPT2	C = 20 ; O = 3 ; E = 0.31 ; R = 9.76 ; P = 0.0033*
			R-HSA-211958	Miscellaneous substrates	2	CYP4B1; CYP2W1	C = 11 ; O = 2 ; E = 0.17 ; R = 11.82 ; P = 0.0118
			R-HSA-75105	Fatty Acyl-CoA Biosynthesis	3	HSD17B12, HACD3, PPT2	C = 42 ; O = 3 ; E = 0.65 ; R = 4.65 ; P = 0.0264
			R-HSA-1614635	Sulphur amino acid metabolism	2	GCLM; MRI1	C = 21 ; O = 2 ; E = 0.32 ; R = 6.19 ; P = 0.0407
		Metabolism of RNA	R-HSA-6790901	rRNA modification in the nucleus and cytosol	3	MPHOSPH10; FBL; BMS1	C = 52 ; O = 3 ; E = 0.80 ; R = 3.75 ; P = 0.0455
		Neuronal system	R-HSA-451306	Ionotropic activity of Kainate Receptors	2	CALM2; NCALD	C = 10 ; O = 2 ; E = 0.15 ; R = 13.01 ; P = 0.0097
			R-HSA-451308	Activation of Ca-permeable Kainate Receptor	2	CALM2; NCALD	C = 10 ; O = 2 ; E = 0.15 ; R = 13.01 ; P = 0.0097
			R-HSA-112315	Transmission across Chemical Synapses	7	CHRNB3; KCNJ6; RPS6KA2; SLC6A4; CALM2; NCALD; GABBR2	C = 198 ; O = 7 ; E = 3.04 ; R = 2.30 ; P = 0.0329
		Organelle biogenesis and maintenance	R-HSA-5620916	VxPx cargo-targeting to cilium	2	RAB3IP; EXOC4	C = 20 ; O = 2 ; E = 0.31 ; R = 6.50 ; P = 0.0372
		Programmed cell death	R-HSA-264870	Caspase-mediated cleavage of cytoskeletal proteins	2	FBL; MAPT	C = 11 ; O = 2 ; E = 0.17 ; R = 11.82 ; P = 0.0118
		Signal transduction	R-HSA-5627123	RHO GTPases activate PAKs	3	MYH10; PPP1R12B; CALM2	C = 20 ; O = 3 ; E = 0.31 ; R = 9.76 ; P = 0.0033*
			R-HSA-112314	Neurotransmitter Receptor Binding And Downstream Transmission In The Postsynaptic Cell	6	CHRNB3;KCNJ6; RPS6KA2; CALM2; NCALD; GABBR2	C = 135 ; O = 6 ; E = 2.08 ; R = 2.89 ; P = 0.0177
			R-HSA-5627117	RHO GTPases Activate ROCKs	2	MYH10; PPP1R12B	C = 16 ; O = 2 ; E = 0.25 ; R = 8.13 ; P = 0.0245
			R-HSA-375276	Peptide ligand-binding receptors	6	PRLHR; GPR37; NPY1R; GHRL; AVPR1A; TACR1	C = 163 ; O = 6 ; E = 2.51 ; R = 2.39 ; P = 0.0400
			R-HSA-180024	DARPP-32 events	2	PPP3CA;CALM2	C = 23 ; O = 2 ; E = 0.36 ; R = 5.66 ; P = 0.0481
	KEGG	Metabolism; Carbohydrate metabolism	hsa00520	Amino sugar and nucleotide sugar metabolism	3	GNPDA2;CYB5R4;UXS1	C = 45 ; O = 3 ; E = 0.74 ; R = 4.04 ; P = 0.0376
		Metabolism; Nucleotide metabolism	hsa00230	Purine metabolism	6	POLR3G;CANT1;GMPR;GUK1;POLR2B;ADCY10	C = 157 ; O = 6 ; E = 2.59 ; R = 2.32 ; P = 0.0447
		Metabolism; Lipid metabolism	hsa01040	Biosynthesis of unsaturated fatty acids	2	HSD17B12, HACD3	C = 19 ; O = 2 ; E = 0.31 ; R = 6.38 ; P = 0.0384
		Fatty acid metabolism	hsa00062	Fatty acid elongation	3	HSD17B12, HACD3, PPT2	C = 21 ; O = 3 ; E = 0.35 ; R = 8.66 ; P = 0.0047 *
[truncated: 387 more rows]

[truncated: 1 more sheets: Sup_Table_8_All_pathway_comb-p]
